# Supplementary material for: The Role of Omega-3 Polyunsaturated Fatty Acids from Different Sources in Bone Development
Source: Nutrients. 2020 Nov 13;12(11):3494. doi: 10.3390/nu12113494 (PMC7697266; doi:10.3390/nu12113494)
Supplement: Supplementary file 1 [file nutrients-12-03494-s001.zip]

Archive with 1 entries (1 files):
- nutrients-962602-supplementary.xlsx
