# Supplementary material for: The Role of Omega-3 Polyunsaturated Fatty Acids from Different Sources in Bone Development
Source: Nutrients. 2020 Nov 13;12(11):3494. doi: 10.3390/nu12113494 (PMC7697266; doi:10.3390/nu12113494)
Supplement: Supplementary file 1 [file nutrients-12-03494-s001.zip › nutrients-962602-supplementary.xlsx]

## Sheet: fish oil vs control
Gene		fish oil_vs_control
Gene	Gene_name	Comparison	log2FoldChange	Direction	pvalue	padj	pass
ENSMUSG00000000244	Tspan32	group2_vs_group_3	1.17	up	0.000543	0.0151	DE
ENSMUSG00000000440	Pparg	group2_vs_group_3	0.732	up	0.000712	0.0188	DE
ENSMUSG00000000804	Usp32	group2_vs_group_3	0.968	up	2.53e-06	0.00027	DE
ENSMUSG00000001156	Mxd1	group2_vs_group_3	0.968	up	6.91e-05	0.00296	DE
ENSMUSG00000001228	Uhrf1	group2_vs_group_3	1.55	up	7.27e-07	0.00011	DE
ENSMUSG00000001403	Ube2c	group2_vs_group_3	0.626	up	0.00128	0.03	DE
ENSMUSG00000001517	Foxm1	group2_vs_group_3	1.31	up	1.96e-06	0.000225	DE
ENSMUSG00000001763	Tspan33	group2_vs_group_3	2.12	up	9.78e-07	0.000135	DE
ENSMUSG00000001786	Fbxo7	group2_vs_group_3	0.643	up	0.00021	0.00732	DE
ENSMUSG00000002055	Spag5	group2_vs_group_3	1.63	up	8.82e-07	0.000126	DE
ENSMUSG00000002068	Ccne1	group2_vs_group_3	1.7	up	0.00111	0.027	DE
ENSMUSG00000002221	Paxip1	group2_vs_group_3	0.672	up	3.1e-06	0.000309	DE
ENSMUSG00000002265	Peg3	group2_vs_group_3	0.907	up	1.72e-05	0.00107	DE
ENSMUSG00000002297	Dbf4	group2_vs_group_3	1.16	up	8.84e-05	0.00352	DE
ENSMUSG00000002820	Atg4d	group2_vs_group_3	0.698	up	0.000114	0.00439	DE
ENSMUSG00000002835	Chaf1a	group2_vs_group_3	1.11	up	0.000451	0.0131	DE
ENSMUSG00000002870	Mcm2	group2_vs_group_3	1.58	up	5.03e-05	0.00233	DE
ENSMUSG00000002944	Cd36	group2_vs_group_3	0.857	up	0.000239	0.00815	DE
ENSMUSG00000002997	Prkar2b	group2_vs_group_3	1.26	up	7.81e-06	0.000597	DE
ENSMUSG00000003469	Phyhip	group2_vs_group_3	2.22	up	1.62e-07	3.59e-05	DE
ENSMUSG00000003541	Ier3	group2_vs_group_3	-0.772	down	2.08e-05	0.00124	DE
ENSMUSG00000003585	Sec14l2	group2_vs_group_3	1.33	up	1.22e-06	0.000158	DE
ENSMUSG00000003644	Rps6ka1	group2_vs_group_3	1.04	up	2.57e-05	0.00145	DE
ENSMUSG00000003779	Kif20a	group2_vs_group_3	1.51	up	7.3e-08	2.04e-05	DE
ENSMUSG00000003813	Rad23a	group2_vs_group_3	0.88	up	1.02e-05	0.000711	DE
ENSMUSG00000003824	Syce2	group2_vs_group_3	0.919	up	0.000455	0.0132	DE
ENSMUSG00000003949	Hlf	group2_vs_group_3	-2.19	down	0	0	DE
ENSMUSG00000004018	Fancl	group2_vs_group_3	0.798	up	7.58e-05	0.00317	DE
ENSMUSG00000004099	Dnmt1	group2_vs_group_3	1.06	up	7.35e-06	0.000571	DE
ENSMUSG00000004105	Angptl2	group2_vs_group_3	-1.18	down	4e-10	5.75e-07	DE
ENSMUSG00000004270	Lpcat3	group2_vs_group_3	0.712	up	1.28e-06	0.000161	DE
ENSMUSG00000004319	Clcn3	group2_vs_group_3	0.828	up	1.53e-05	0.000988	DE
ENSMUSG00000004552	Ctse	group2_vs_group_3	1.82	up	8.12e-05	0.00329	DE
ENSMUSG00000004642	Slbp	group2_vs_group_3	1.11	up	0.000348	0.0107	DE
ENSMUSG00000004880	Lbr	group2_vs_group_3	0.749	up	5.18e-06	0.000458	DE
ENSMUSG00000005124	Wisp1	group2_vs_group_3	-1.06	down	2.1e-05	0.00124	DE
ENSMUSG00000005161	Prdx2	group2_vs_group_3	0.817	up	0.000102	0.00402	DE
ENSMUSG00000005233	Spc25	group2_vs_group_3	1.36	up	1.09e-05	0.000747	DE
ENSMUSG00000005410	Mcm5	group2_vs_group_3	1.47	up	4.28e-06	0.00039	DE
ENSMUSG00000005470	Asf1b	group2_vs_group_3	1.65	up	7.16e-05	0.00304	DE
ENSMUSG00000005481	Ddx39	group2_vs_group_3	0.773	up	3.28e-05	0.00172	DE
ENSMUSG00000005667	Mthfd2	group2_vs_group_3	1.19	up	9.69e-06	0.000688	DE
ENSMUSG00000005686	Ampd3	group2_vs_group_3	0.603	up	0.000221	0.00762	DE
ENSMUSG00000006235	Epor	group2_vs_group_3	1.79	up	1.04e-06	0.000138	DE
ENSMUSG00000006378	Gcat	group2_vs_group_3	-0.958	down	0.00117	0.028	DE
ENSMUSG00000006398	Cdc20	group2_vs_group_3	1.54	up	3.74e-06	0.000359	DE
ENSMUSG00000006456	Rbm14	group2_vs_group_3	0.64	up	0.00101	0.025	DE
ENSMUSG00000006567	Atp7b	group2_vs_group_3	1.83	up	0.000348	0.0107	DE
ENSMUSG00000006574	Slc4a1	group2_vs_group_3	2.03	up	4.73e-06	0.000425	DE
ENSMUSG00000006585	Cdt1	group2_vs_group_3	1.09	up	0.000382	0.0115	DE
ENSMUSG00000006715	Gmnn	group2_vs_group_3	1.11	up	0.000634	0.0171	DE
ENSMUSG00000007029	Vars	group2_vs_group_3	0.615	up	0.000123	0.0047	DE
ENSMUSG00000007080	Pole	group2_vs_group_3	0.968	up	1.44e-05	0.000949	DE
ENSMUSG00000007379	Dennd2c	group2_vs_group_3	0.692	up	0.000884	0.0225	DE
ENSMUSG00000008318	Relt	group2_vs_group_3	0.794	up	0.00242	0.049	DE
ENSMUSG00000008393	Carhsp1	group2_vs_group_3	0.744	up	1.02e-05	0.000711	DE
ENSMUSG00000008843	Cldn13	group2_vs_group_3	2.07	up	9.53e-06	0.000685	DE
ENSMUSG00000009575	Cbx5	group2_vs_group_3	0.614	up	3.67e-05	0.00186	DE
ENSMUSG00000009585	Apobec3	group2_vs_group_3	0.669	up	0.00101	0.025	DE
ENSMUSG00000011179	Odc1	group2_vs_group_3	0.823	up	6.91e-05	0.00296	DE
ENSMUSG00000012443	Kif11	group2_vs_group_3	1.85	up	2.71e-05	0.00149	DE
ENSMUSG00000014859	E2f4	group2_vs_group_3	0.911	up	7.62e-07	0.000112	DE
ENSMUSG00000015217	Hmgb3	group2_vs_group_3	1.26	up	6.97e-08	2.01e-05	DE
ENSMUSG00000015342	Xk	group2_vs_group_3	1.37	up	8.86e-08	2.41e-05	DE
ENSMUSG00000015880	Ncapg	group2_vs_group_3	1.73	up	0.000162	0.0059	DE
ENSMUSG00000016200	Syt14	group2_vs_group_3	2.68	up	6.81e-05	0.00295	DE
ENSMUSG00000016526	Dyrk3	group2_vs_group_3	1.91	up	0.00022	0.00762	DE
ENSMUSG00000016757	Ttll12	group2_vs_group_3	0.836	up	0.000166	0.00603	DE
ENSMUSG00000017146	Brca1	group2_vs_group_3	1.94	up	1.16e-08	5.01e-06	DE
ENSMUSG00000017314	Mpp2	group2_vs_group_3	0.876	up	1.4e-05	0.000933	DE
ENSMUSG00000017386	Traf4	group2_vs_group_3	0.824	up	0.000215	0.00744	DE
ENSMUSG00000017499	Cdc6	group2_vs_group_3	1.85	up	5.09e-05	0.00234	DE
ENSMUSG00000017548	Suz12	group2_vs_group_3	0.649	up	0.000798	0.0205	DE
ENSMUSG00000017550	Atad5	group2_vs_group_3	1.29	up	3.08e-05	0.00164	DE
ENSMUSG00000017716	Birc5	group2_vs_group_3	1.7	up	2.06e-05	0.00124	DE
ENSMUSG00000017718	Afmid	group2_vs_group_3	1.23	up	0.00108	0.0265	DE
ENSMUSG00000017861	Mybl2	group2_vs_group_3	1.86	up	1.85e-07	3.92e-05	DE
ENSMUSG00000018648	Dusp14	group2_vs_group_3	-0.807	down	0.000202	0.00711	DE
ENSMUSG00000018654	Ikzf1	group2_vs_group_3	1.25	up	0.00184	0.04	DE
ENSMUSG00000018659	Pnpo	group2_vs_group_3	1.47	up	1.03e-06	0.000138	DE
ENSMUSG00000018678	Sp2	group2_vs_group_3	0.586	up	0.00158	0.0355	DE
ENSMUSG00000018821	Avpi1	group2_vs_group_3	-0.606	down	1.55e-07	3.59e-05	DE
ENSMUSG00000018909	Arrb1	group2_vs_group_3	1.14	up	1.29e-08	5.35e-06	DE
ENSMUSG00000018983	E2f2	group2_vs_group_3	1.92	up	3.01e-06	0.000302	DE
ENSMUSG00000019214	Chtf18	group2_vs_group_3	1.54	up	6.64e-06	0.000532	DE
ENSMUSG00000019303	Psmc3ip	group2_vs_group_3	0.772	up	0.00109	0.0267	DE
ENSMUSG00000019577	Pdk4	group2_vs_group_3	1.26	up	0.00247	0.0497	DE
ENSMUSG00000019773	Fbxo5	group2_vs_group_3	1.62	up	6.65e-07	0.000104	DE
ENSMUSG00000019838	Slc16a10	group2_vs_group_3	1.06	up	1.1e-06	0.000145	DE
ENSMUSG00000019942	Cdk1	group2_vs_group_3	1.49	up	2.21e-06	0.000246	DE
ENSMUSG00000019961	Tmpo	group2_vs_group_3	0.742	up	0.000114	0.0044	DE
ENSMUSG00000019992	Mtfr2	group2_vs_group_3	2.02	up	2.57e-07	5.04e-05	DE
ENSMUSG00000019997	Ctgf	group2_vs_group_3	-0.787	down	0.00217	0.0453	DE
ENSMUSG00000020178	Adora2a	group2_vs_group_3	0.928	up	0.000242	0.00821	DE
ENSMUSG00000020185	E2f7	group2_vs_group_3	1.29	up	0.000494	0.0141	DE
ENSMUSG00000020228	Helb	group2_vs_group_3	0.609	up	0.000125	0.00475	DE
ENSMUSG00000020235	Fzr1	group2_vs_group_3	1.04	up	9.67e-08	2.56e-05	DE
ENSMUSG00000020300	Cpeb4	group2_vs_group_3	0.825	up	9e-09	3.98e-06	DE
ENSMUSG00000020330	Hmmr	group2_vs_group_3	1.69	up	2.99e-06	0.000301	DE
ENSMUSG00000020334	Slc22a4	group2_vs_group_3	0.787	up	6.07e-05	0.0027	DE
ENSMUSG00000020423	Btg2	group2_vs_group_3	0.768	up	1.99e-07	4.13e-05	DE
ENSMUSG00000020490	Btnl10	group2_vs_group_3	2.47	up	3.19e-08	1.1e-05	DE
ENSMUSG00000020493	Prr11	group2_vs_group_3	1.4	up	0.000129	0.00489	DE
ENSMUSG00000020638	Cmpk2	group2_vs_group_3	0.754	up	0.000269	0.00885	DE
ENSMUSG00000020641	Rsad2	group2_vs_group_3	1.22	up	9.48e-08	2.54e-05	DE
ENSMUSG00000020642	Rnf144a	group2_vs_group_3	0.592	up	2.1e-06	0.000237	DE
ENSMUSG00000020649	Rrm2	group2_vs_group_3	1.82	up	7.25e-05	0.00307	DE
ENSMUSG00000020669	Sh3yl1	group2_vs_group_3	1.14	up	0.000117	0.00448	DE
ENSMUSG00000020696	Rffl	group2_vs_group_3	0.855	up	3.64e-06	0.000352	DE
ENSMUSG00000020802	Ube2o	group2_vs_group_3	1.28	up	8e-10	8.97e-07	DE
ENSMUSG00000020877	Scrn2	group2_vs_group_3	-0.864	down	5.19e-05	0.00238	DE
ENSMUSG00000020889	Nr1d1	group2_vs_group_3	-0.602	down	0.000913	0.0231	DE
ENSMUSG00000020897	Aurkb	group2_vs_group_3	1.68	up	5.44e-06	0.000469	DE
ENSMUSG00000020914	Top2a	group2_vs_group_3	1.52	up	9.78e-05	0.00387	DE
ENSMUSG00000020932	Gfap	group2_vs_group_3	1.93	up	6.05e-06	0.000503	DE
ENSMUSG00000021061	Sptb	group2_vs_group_3	1.07	up	1.64e-06	0.000198	DE
ENSMUSG00000021203	Otub2	group2_vs_group_3	1.15	up	2.32e-06	0.000256	DE
ENSMUSG00000021260	Hhipl1	group2_vs_group_3	-1.05	down	7.7e-05	0.00319	DE
ENSMUSG00000021303	Gng4	group2_vs_group_3	0.915	up	0.002	0.0427	DE
ENSMUSG00000021361	Tmem14c	group2_vs_group_3	0.586	up	0.00158	0.0354	DE
ENSMUSG00000021377	Dek	group2_vs_group_3	0.917	up	0.000271	0.00889	DE
ENSMUSG00000021485	Mxd3	group2_vs_group_3	1.72	up	1.16e-07	2.93e-05	DE
ENSMUSG00000021697	Depdc1b	group2_vs_group_3	1.53	up	8.14e-05	0.00329	DE
ENSMUSG00000021714	Cenpk	group2_vs_group_3	1.58	up	8.08e-05	0.00328	DE
ENSMUSG00000021775	Nr1d2	group2_vs_group_3	-0.854	down	5e-10	5.75e-07	DE
ENSMUSG00000021792	Fam213a	group2_vs_group_3	1.39	up	6.98e-08	2.01e-05	DE
ENSMUSG00000021965	Ska3	group2_vs_group_3	1.06	up	0.00239	0.0486	DE
ENSMUSG00000022021	Diaph3	group2_vs_group_3	1.52	up	1.65e-05	0.00104	DE
ENSMUSG00000022033	Pbk	group2_vs_group_3	1.61	up	1.88e-08	7.32e-06	DE
ENSMUSG00000022034	Esco2	group2_vs_group_3	1.8	up	4.2e-09	2.57e-06	DE
ENSMUSG00000022051	Bnip3l	group2_vs_group_3	0.587	up	0.000118	0.00455	DE
ENSMUSG00000022070	Bora	group2_vs_group_3	0.921	up	1.5e-05	0.000975	DE
ENSMUSG00000022099	Dmtn	group2_vs_group_3	1.8	up	2.08e-05	0.00124	DE
ENSMUSG00000022100	Xpo7	group2_vs_group_3	1.25	up	1.56e-07	3.59e-05	DE
ENSMUSG00000022105	Rb1	group2_vs_group_3	0.854	up	2.61e-05	0.00146	DE
ENSMUSG00000022177	Haus4	group2_vs_group_3	0.672	up	0.000392	0.0118	DE
ENSMUSG00000022253	Nadk2	group2_vs_group_3	0.838	up	8.52e-06	0.000633	DE
ENSMUSG00000022283	Pabpc1	group2_vs_group_3	0.637	up	0.000727	0.0191	DE
ENSMUSG00000022296	Baalc	group2_vs_group_3	-1.1	down	0.000501	0.0142	DE
ENSMUSG00000022322	Shcbp1	group2_vs_group_3	1.08	up	0.00183	0.04	DE
ENSMUSG00000022360	Atad2	group2_vs_group_3	1.29	up	3.47e-06	0.000338	DE
ENSMUSG00000022364	Tbc1d31	group2_vs_group_3	1.14	up	4.01e-06	0.000376	DE
ENSMUSG00000022369	Mtbp	group2_vs_group_3	1.05	up	5.93e-05	0.00265	DE
ENSMUSG00000022389	Tef	group2_vs_group_3	-0.946	down	6.8e-09	3.32e-06	DE
ENSMUSG00000022391	Rangap1	group2_vs_group_3	0.624	up	0.000502	0.0142	DE
ENSMUSG00000022422	Dscc1	group2_vs_group_3	1.48	up	0.000313	0.00987	DE
ENSMUSG00000022504	Ciita	group2_vs_group_3	-1.01	down	0.00108	0.0265	DE
ENSMUSG00000022673	Mcm4	group2_vs_group_3	1.14	up	6.15e-05	0.00272	DE
ENSMUSG00000022742	Cpox	group2_vs_group_3	1.8	up	2.91e-06	0.000297	DE
ENSMUSG00000022797	Tfrc	group2_vs_group_3	0.77	up	9.08e-06	0.000661	DE
ENSMUSG00000022881	Rfc4	group2_vs_group_3	1.19	up	5.64e-05	0.00253	DE
ENSMUSG00000022887	Masp1	group2_vs_group_3	-0.672	down	0.00106	0.0262	DE
ENSMUSG00000022960	Donson	group2_vs_group_3	0.868	up	0.00077	0.02	DE
ENSMUSG00000023015	Racgap1	group2_vs_group_3	1.48	up	2.74e-06	0.000282	DE
ENSMUSG00000023031	Cela1	group2_vs_group_3	1.16	up	0.00155	0.0349	DE
ENSMUSG00000023067	Cdkn1a	group2_vs_group_3	0.72	up	0.000114	0.00439	DE
ENSMUSG00000023216	Epb42	group2_vs_group_3	1.94	up	5.22e-05	0.00239	DE
ENSMUSG00000023345	Poc1a	group2_vs_group_3	1.02	up	0.000315	0.00991	DE
ENSMUSG00000023505	Cdca3	group2_vs_group_3	1.51	up	0.000141	0.00524	DE
ENSMUSG00000023571	C1qtnf12	group2_vs_group_3	0.601	up	0.000203	0.00715	DE
ENSMUSG00000023572	Ccndbp1	group2_vs_group_3	0.642	up	3.29e-05	0.00172	DE
ENSMUSG00000023926	Rhag	group2_vs_group_3	2.29	up	9.23e-06	0.000666	DE
ENSMUSG00000023940	Sgo1	group2_vs_group_3	1.72	up	7.29e-06	0.000569	DE
ENSMUSG00000023952	Gtpbp2	group2_vs_group_3	0.671	up	6.92e-07	0.000105	DE
ENSMUSG00000023953	Polh	group2_vs_group_3	0.672	up	0.000762	0.0199	DE
ENSMUSG00000023964	Calcr	group2_vs_group_3	-1.01	down	0.00106	0.0261	DE
ENSMUSG00000023995	Tspo2	group2_vs_group_3	1.78	up	0.000105	0.00408	DE
ENSMUSG00000024014	Pim1	group2_vs_group_3	1.34	up	1e-10	1.21e-07	DE
ENSMUSG00000024052	Lpin2	group2_vs_group_3	0.734	up	0.000107	0.00416	DE
ENSMUSG00000024053	Emilin2	group2_vs_group_3	0.84	up	0.000515	0.0145	DE
ENSMUSG00000024056	Ndc80	group2_vs_group_3	1.03	up	0.000833	0.0213	DE
ENSMUSG00000024158	Hagh	group2_vs_group_3	0.635	up	0.000443	0.0129	DE
ENSMUSG00000024169	Ift140	group2_vs_group_3	1.43	up	1.6e-07	3.59e-05	DE
ENSMUSG00000024180	Tmem8	group2_vs_group_3	1.2	up	6.23e-05	0.00275	DE
ENSMUSG00000024210	Ip6k3	group2_vs_group_3	-0.984	down	4.19e-05	0.00205	DE
ENSMUSG00000024301	Kifc5b	group2_vs_group_3	1.99	up	3.47e-05	0.00178	DE
ENSMUSG00000024440	Pcdh12	group2_vs_group_3	0.618	up	0.000122	0.00467	DE
ENSMUSG00000024533	Spire1	group2_vs_group_3	0.875	up	3.47e-05	0.00178	DE
ENSMUSG00000024542	Cep192	group2_vs_group_3	0.695	up	2.46e-05	0.00139	DE
ENSMUSG00000024588	Fech	group2_vs_group_3	1.13	up	8.89e-06	0.000651	DE
ENSMUSG00000024590	Lmnb1	group2_vs_group_3	1.34	up	3.06e-05	0.00164	DE
ENSMUSG00000024660	Incenp	group2_vs_group_3	1.63	up	7.09e-08	2.02e-05	DE
ENSMUSG00000024663	Rab3il1	group2_vs_group_3	0.809	up	8.54e-05	0.00344	DE
ENSMUSG00000024691	Fam111a	group2_vs_group_3	0.801	up	0.000562	0.0155	DE
ENSMUSG00000024787	Snx15	group2_vs_group_3	0.592	up	0.000342	0.0105	DE
ENSMUSG00000024791	Cdca5	group2_vs_group_3	1.3	up	0.00238	0.0484	DE
ENSMUSG00000024795	Kif20b	group2_vs_group_3	1.08	up	2.25e-05	0.0013	DE
ENSMUSG00000024896	Minpp1	group2_vs_group_3	0.752	up	1.68e-05	0.00106	DE
ENSMUSG00000025001	Hells	group2_vs_group_3	1.14	up	9.68e-06	0.000688	DE
ENSMUSG00000025175	Fn3k	group2_vs_group_3	0.95	up	0.00126	0.0296	DE
ENSMUSG00000025270	Alas2	group2_vs_group_3	1.51	up	6.68e-05	0.0029	DE
ENSMUSG00000025358	Cdk2	group2_vs_group_3	0.617	up	0.000285	0.00921	DE
ENSMUSG00000025395	Prim1	group2_vs_group_3	0.969	up	0.000596	0.0163	DE
ENSMUSG00000025403	Shmt2	group2_vs_group_3	0.654	up	0.000477	0.0137	DE
ENSMUSG00000025495	Ptdss2	group2_vs_group_3	1.01	up	1.04e-07	2.71e-05	DE
ENSMUSG00000025507	Pidd1	group2_vs_group_3	1.13	up	0.000192	0.00684	DE
ENSMUSG00000025511	Tspan4	group2_vs_group_3	-0.939	down	0	1e-09	DE
ENSMUSG00000025573	6030468B19Rik	group2_vs_group_3	2.55	up	4.69e-05	0.00222	DE
ENSMUSG00000025574	Tk1	group2_vs_group_3	1.38	up	6.35e-07	9.99e-05	DE
ENSMUSG00000025702	March8	group2_vs_group_3	0.822	up	1.33e-05	0.000891	DE
ENSMUSG00000025728	Pigq	group2_vs_group_3	1.07	up	3.7e-09	2.35e-06	DE
ENSMUSG00000025747	Tyms	group2_vs_group_3	1.3	up	3.44e-05	0.00177	DE
ENSMUSG00000025758	Plk4	group2_vs_group_3	1.41	up	7.54e-07	0.000112	DE
ENSMUSG00000025938	Slco5a1	group2_vs_group_3	-1.18	down	1.95e-05	0.00118	DE
ENSMUSG00000026028	Trak2	group2_vs_group_3	0.744	up	4.12e-06	0.000383	DE
ENSMUSG00000026037	Orc2	group2_vs_group_3	0.602	up	0.00195	0.0417	DE
ENSMUSG00000026069	Il1rl1	group2_vs_group_3	1.2	up	0.000576	0.0159	DE
ENSMUSG00000026077	Npas2	group2_vs_group_3	1.69	up	9e-10	9.89e-07	DE
ENSMUSG00000026080	Chst10	group2_vs_group_3	1.09	up	0.000583	0.016	DE
ENSMUSG00000026196	Bard1	group2_vs_group_3	1.34	up	6.76e-06	0.000536	DE
ENSMUSG00000026198	Abcb6	group2_vs_group_3	0.674	up	0.002	0.0427	DE
ENSMUSG00000026203	Dnajb2	group2_vs_group_3	0.612	up	0.000132	0.00499	DE
ENSMUSG00000026274	Pask	group2_vs_group_3	1.07	up	0.000779	0.0202	DE
ENSMUSG00000026307	Scly	group2_vs_group_3	0.639	up	4.03e-05	0.00199	DE
ENSMUSG00000026311	Asb1	group2_vs_group_3	1	up	4.7e-07	8.14e-05	DE
ENSMUSG00000026348	Acmsd	group2_vs_group_3	2.26	up	6.21e-06	0.000508	DE
ENSMUSG00000026355	Mcm6	group2_vs_group_3	0.948	up	8.79e-05	0.00352	DE
ENSMUSG00000026429	Ube2t	group2_vs_group_3	0.801	up	0.00192	0.0413	DE
ENSMUSG00000026532	Spta1	group2_vs_group_3	1.92	up	8.55e-05	0.00344	DE
ENSMUSG00000026605	Cenpf	group2_vs_group_3	1.67	up	1.11e-07	2.86e-05	DE
ENSMUSG00000026614	Slc30a10	group2_vs_group_3	2.49	up	0.00154	0.0347	DE
ENSMUSG00000026622	Nek2	group2_vs_group_3	1.69	up	6.13e-06	0.000505	DE
ENSMUSG00000026669	Mcm10	group2_vs_group_3	1.52	up	3.66e-05	0.00186	DE
ENSMUSG00000026683	Nuf2	group2_vs_group_3	1.46	up	1.71e-05	0.00107	DE
ENSMUSG00000026697	Myoc	group2_vs_group_3	-1.16	down	7.51e-05	0.00315	DE
ENSMUSG00000026708	Cenpl	group2_vs_group_3	1.33	up	7.88e-07	0.000115	DE
ENSMUSG00000026779	Mastl	group2_vs_group_3	1.53	up	3.51e-05	0.00179	DE
ENSMUSG00000026815	Gfi1b	group2_vs_group_3	1.8	up	0.000298	0.00954	DE
ENSMUSG00000026839	Upp2	group2_vs_group_3	-0.726	down	0.000329	0.0103	DE
ENSMUSG00000026880	Stom	group2_vs_group_3	0.999	up	2.97e-08	1.07e-05	DE
ENSMUSG00000027009	Itga4	group2_vs_group_3	1.26	up	2.26e-06	0.00025	DE
ENSMUSG00000027016	Zfp385b	group2_vs_group_3	-0.657	down	0.00043	0.0126	DE
ENSMUSG00000027075	Slc43a1	group2_vs_group_3	1.28	up	1.5e-09	1.26e-06	DE
ENSMUSG00000027078	Ube2l6	group2_vs_group_3	1.16	up	5.52e-05	0.0025	DE
ENSMUSG00000027115	Kif18a	group2_vs_group_3	1.29	up	0.000256	0.00856	DE
ENSMUSG00000027201	Myef2	group2_vs_group_3	0.648	up	0.000699	0.0186	DE
ENSMUSG00000027203	Dut	group2_vs_group_3	0.945	up	0.000497	0.0142	DE
ENSMUSG00000027306	Nusap1	group2_vs_group_3	1.55	up	0.000196	0.00699	DE
ENSMUSG00000027323	Rad51	group2_vs_group_3	1.2	up	0.000876	0.0223	DE
ENSMUSG00000027326	Knl1	group2_vs_group_3	1.75	up	4e-06	0.000376	DE
ENSMUSG00000027327	1700037H04Rik	group2_vs_group_3	0.908	up	0.000181	0.00653	DE
ENSMUSG00000027330	Cdc25b	group2_vs_group_3	1.6	up	1.28e-08	5.35e-06	DE
ENSMUSG00000027331	Knstrn	group2_vs_group_3	1.26	up	2.66e-05	0.00148	DE
ENSMUSG00000027333	Smox	group2_vs_group_3	0.898	up	5.65e-06	0.00048	DE
ENSMUSG00000027342	Pcna	group2_vs_group_3	1.07	up	0.000198	0.00703	DE
ENSMUSG00000027379	Bub1	group2_vs_group_3	1.69	up	2.86e-07	5.44e-05	DE
ENSMUSG00000027452	Acss1	group2_vs_group_3	0.901	up	5.27e-06	0.000465	DE
ENSMUSG00000027454	Gins1	group2_vs_group_3	0.99	up	0.00205	0.0434	DE
ENSMUSG00000027469	Tpx2	group2_vs_group_3	1.34	up	8.49e-06	0.000633	DE
ENSMUSG00000027490	E2f1	group2_vs_group_3	1.37	up	3.22e-05	0.0017	DE
ENSMUSG00000027495	Fam210b	group2_vs_group_3	1.28	up	6.82e-08	2.01e-05	DE
ENSMUSG00000027496	Aurka	group2_vs_group_3	1.6	up	2.07e-07	4.24e-05	DE
ENSMUSG00000027510	Rbm38	group2_vs_group_3	0.87	up	2.97e-05	0.00161	DE
ENSMUSG00000027556	Car1	group2_vs_group_3	1.67	up	0.000448	0.0131	DE
ENSMUSG00000027562	Car2	group2_vs_group_3	1.69	up	0.000226	0.00775	DE
ENSMUSG00000027573	Gid8	group2_vs_group_3	0.619	up	0.000134	0.00505	DE
ENSMUSG00000027601	Mtfr1	group2_vs_group_3	0.668	up	0.000447	0.013	DE
ENSMUSG00000027641	Rbl1	group2_vs_group_3	1.02	up	5e-07	8.5e-05	DE
ENSMUSG00000027654	Fam83d	group2_vs_group_3	1.07	up	0.00242	0.0491	DE
ENSMUSG00000027699	Ect2	group2_vs_group_3	1.43	up	4.38e-05	0.00212	DE
ENSMUSG00000027715	Ccna2	group2_vs_group_3	1.71	up	1.62e-05	0.00103	DE
ENSMUSG00000027811	4930579G24Rik	group2_vs_group_3	1.02	up	0.000142	0.00525	DE
ENSMUSG00000027832	Ptx3	group2_vs_group_3	-0.771	down	0.0014	0.0322	DE
ENSMUSG00000027883	Gpsm2	group2_vs_group_3	0.688	up	0.000789	0.0204	DE
ENSMUSG00000028028	Alpk1	group2_vs_group_3	-0.685	down	0.00123	0.029	DE
ENSMUSG00000028044	Cks1b	group2_vs_group_3	0.879	up	0.000465	0.0134	DE
ENSMUSG00000028068	Iqgap3	group2_vs_group_3	1.33	up	2.43e-06	0.000263	DE
ENSMUSG00000028078	Dclk2	group2_vs_group_3	1.14	up	0	4.77e-08	DE
ENSMUSG00000028124	Gclm	group2_vs_group_3	1.18	up	9.88e-07	0.000135	DE
ENSMUSG00000028175	Depdc1a	group2_vs_group_3	1.73	up	0.000248	0.00836	DE
ENSMUSG00000028197	Col24a1	group2_vs_group_3	-0.599	down	0.00118	0.0283	DE
ENSMUSG00000028212	Ccne2	group2_vs_group_3	1.38	up	0.00117	0.028	DE
ENSMUSG00000028312	Smc2	group2_vs_group_3	1.43	up	0.000374	0.0114	DE
ENSMUSG00000028328	Tmod1	group2_vs_group_3	0.698	up	0.00166	0.0369	DE
ENSMUSG00000028331	Trmo	group2_vs_group_3	0.822	up	0.00174	0.0385	DE
ENSMUSG00000028332	Hemgn	group2_vs_group_3	2.1	up	2.4e-05	0.00137	DE
ENSMUSG00000028393	Alad	group2_vs_group_3	1.16	up	1.85e-05	0.00114	DE
ENSMUSG00000028427	Aqp7	group2_vs_group_3	0.846	up	0.000518	0.0146	DE
ENSMUSG00000028438	Kif24	group2_vs_group_3	2.2	up	2.6e-09	1.76e-06	DE
ENSMUSG00000028542	Slc6a9	group2_vs_group_3	1.75	up	2.1e-09	1.57e-06	DE
ENSMUSG00000028551	Cdkn2c	group2_vs_group_3	1.02	up	9.67e-05	0.00383	DE
ENSMUSG00000028583	Pdpn	group2_vs_group_3	-0.834	down	0.000132	0.00498	DE
ENSMUSG00000028587	Orc1	group2_vs_group_3	2.21	up	1.6e-07	3.59e-05	DE
ENSMUSG00000028600	Podn	group2_vs_group_3	-0.806	down	2.11e-05	0.00124	DE
ENSMUSG00000028644	Ermap	group2_vs_group_3	2.21	up	3.82e-06	0.000363	DE
ENSMUSG00000028678	Kif2c	group2_vs_group_3	1.64	up	3.25e-07	6e-05	DE
ENSMUSG00000028684	Urod	group2_vs_group_3	1.02	up	5.82e-07	9.48e-05	DE
ENSMUSG00000028702	Rad54l	group2_vs_group_3	1.06	up	0.000221	0.00762	DE
ENSMUSG00000028716	Pdzk1ip1	group2_vs_group_3	1.76	up	9.1e-06	0.000661	DE
ENSMUSG00000028717	Tal1	group2_vs_group_3	1.78	up	5e-09	2.76e-06	DE
ENSMUSG00000028718	Stil	group2_vs_group_3	1.67	up	1.23e-06	0.000158	DE
ENSMUSG00000028825	Rhd	group2_vs_group_3	2.03	up	6.93e-05	0.00297	DE
ENSMUSG00000028873	Cdca8	group2_vs_group_3	1.74	up	4.9e-07	8.41e-05	DE
ENSMUSG00000028885	Smpdl3b	group2_vs_group_3	-1.18	down	9.86e-06	0.000697	DE
ENSMUSG00000028906	Epb41	group2_vs_group_3	1.27	up	2.45e-08	9.33e-06	DE
ENSMUSG00000028920	Fbxo42	group2_vs_group_3	0.618	up	0.000307	0.00973	DE
ENSMUSG00000028957	Per3	group2_vs_group_3	-1.51	down	0	6.4e-09	DE
ENSMUSG00000028982	Slc25a33	group2_vs_group_3	-1	down	0.000318	0.00997	DE
ENSMUSG00000028996	Rbp7	group2_vs_group_3	1.33	up	0.00183	0.04	DE
ENSMUSG00000029177	Cenpa	group2_vs_group_3	1.21	up	4.19e-06	0.000385	DE
ENSMUSG00000029178	Klf3	group2_vs_group_3	0.66	up	7.92e-05	0.00323	DE
ENSMUSG00000029186	Pi4k2b	group2_vs_group_3	0.778	up	0.0003	0.00959	DE
ENSMUSG00000029253	Cenpc1	group2_vs_group_3	0.68	up	0.000135	0.00509	DE
ENSMUSG00000029283	Cdc7	group2_vs_group_3	1.2	up	6.3e-05	0.00277	DE
ENSMUSG00000029366	Dck	group2_vs_group_3	1.48	up	0.000123	0.00471	DE
ENSMUSG00000029414	Kntc1	group2_vs_group_3	1.54	up	4.91e-05	0.00229	DE
ENSMUSG00000029428	Stx2	group2_vs_group_3	0.615	up	0.000265	0.00878	DE
ENSMUSG00000029513	Prkab1	group2_vs_group_3	0.697	up	9.98e-05	0.00394	DE
ENSMUSG00000029516	Cit	group2_vs_group_3	1.49	up	1.68e-08	6.67e-06	DE
ENSMUSG00000029613	Eif2ak1	group2_vs_group_3	1.08	up	2.67e-07	5.15e-05	DE
ENSMUSG00000029676	Pot1a	group2_vs_group_3	0.586	up	3.97e-05	0.00198	DE
ENSMUSG00000029687	Ezh2	group2_vs_group_3	0.993	up	2.42e-05	0.00137	DE
ENSMUSG00000029703	Lrwd1	group2_vs_group_3	0.587	up	0.00159	0.0356	DE
ENSMUSG00000029722	Agfg2	group2_vs_group_3	0.603	up	0.000759	0.0198	DE
ENSMUSG00000029730	Mcm7	group2_vs_group_3	1.08	up	2.03e-05	0.00123	DE
ENSMUSG00000029752	Asns	group2_vs_group_3	1.74	up	3.54e-07	6.35e-05	DE
ENSMUSG00000029780	Nt5c3	group2_vs_group_3	0.773	up	6.88e-05	0.00296	DE
ENSMUSG00000029798	Herc6	group2_vs_group_3	0.629	up	2.7e-05	0.00149	DE
ENSMUSG00000029838	Ptn	group2_vs_group_3	-0.745	down	0.000989	0.0246	DE
ENSMUSG00000029866	Kel	group2_vs_group_3	2.14	up	2.35e-06	0.000257	DE
ENSMUSG00000029910	Mad2l1	group2_vs_group_3	1.17	up	3.05e-05	0.00164	DE
ENSMUSG00000029922	Mkrn1	group2_vs_group_3	1.13	up	6.22e-06	0.000508	DE
ENSMUSG00000030000	Add2	group2_vs_group_3	2.12	up	2.03e-05	0.00123	DE
ENSMUSG00000030048	Gkn3	group2_vs_group_3	-1.74	down	4.94e-05	0.00229	DE
ENSMUSG00000030091	Nup210	group2_vs_group_3	0.819	up	0.000705	0.0187	DE
ENSMUSG00000030207	Fam234b	group2_vs_group_3	0.914	up	6.39e-06	0.00052	DE
ENSMUSG00000030217	Art4	group2_vs_group_3	1.47	up	2.4e-06	0.000261	DE
ENSMUSG00000030254	Rad18	group2_vs_group_3	1.15	up	4.31e-06	0.000391	DE
ENSMUSG00000030256	Bhlhe41	group2_vs_group_3	-1.16	down	2e-10	3.76e-07	DE
ENSMUSG00000030282	Cmas	group2_vs_group_3	0.899	up	1.54e-07	3.59e-05	DE
ENSMUSG00000030346	Rad51ap1	group2_vs_group_3	1.35	up	2.11e-05	0.00124	DE
ENSMUSG00000030486	Zfp108	group2_vs_group_3	-0.953	down	0.00231	0.0473	DE
ENSMUSG00000030528	Blm	group2_vs_group_3	1.34	up	0.00038	0.0115	DE
ENSMUSG00000030677	Kif22	group2_vs_group_3	1.47	up	8.28e-06	0.000625	DE
ENSMUSG00000030867	Plk1	group2_vs_group_3	1.65	up	2.08e-06	0.000235	DE
ENSMUSG00000030878	Cdr2	group2_vs_group_3	1.23	up	1.29e-06	0.000161	DE
ENSMUSG00000030889	Vwa3a	group2_vs_group_3	1.24	up	0.000103	0.00405	DE
ENSMUSG00000030956	Fam53b	group2_vs_group_3	0.878	up	4.13e-06	0.000383	DE
ENSMUSG00000030978	Rrm1	group2_vs_group_3	1.09	up	5.02e-05	0.00232	DE
ENSMUSG00000030979	Uros	group2_vs_group_3	1.17	up	6.7e-06	0.000534	DE
ENSMUSG00000031004	Mki67	group2_vs_group_3	1.81	up	1.92e-05	0.00117	DE
ENSMUSG00000031155	Pim2	group2_vs_group_3	0.877	up	0.00113	0.0274	DE
ENSMUSG00000031162	Gata1	group2_vs_group_3	1.9	up	0.000377	0.0114	DE
ENSMUSG00000031170	Slc38a5	group2_vs_group_3	1.96	up	6.99e-05	0.00298	DE
ENSMUSG00000031381	Piga	group2_vs_group_3	0.876	up	0.00121	0.0286	DE
ENSMUSG00000031402	Mpp1	group2_vs_group_3	0.706	up	0.000287	0.00927	DE
ENSMUSG00000031543	Ank1	group2_vs_group_3	0.835	up	0.00038	0.0115	DE
ENSMUSG00000031583	Wrn	group2_vs_group_3	0.719	up	5.91e-06	0.000496	DE
ENSMUSG00000031669	Gins3	group2_vs_group_3	0.936	up	0.00054	0.0151	DE
ENSMUSG00000031697	Orc6	group2_vs_group_3	0.903	up	0.000248	0.00836	DE
ENSMUSG00000031698	Mylk3	group2_vs_group_3	1.32	up	0.000279	0.00905	DE
ENSMUSG00000031732	Phlpp2	group2_vs_group_3	0.617	up	0.000934	0.0235	DE
ENSMUSG00000031756	Cenpn	group2_vs_group_3	1.38	up	0.000349	0.0107	DE
ENSMUSG00000031790	Mmp15	group2_vs_group_3	0.802	up	8.67e-06	0.00064	DE
ENSMUSG00000031877	Ces2g	group2_vs_group_3	1.99	up	5.2e-09	2.76e-06	DE
ENSMUSG00000031971	Ccsap	group2_vs_group_3	1.06	up	0.000208	0.00728	DE
ENSMUSG00000031974	Abcb10	group2_vs_group_3	1.47	up	3.03e-08	1.07e-05	DE
ENSMUSG00000032010	Usp2	group2_vs_group_3	-0.717	down	0.000555	0.0154	DE
ENSMUSG00000032028	Nxpe2	group2_vs_group_3	1.67	up	2.21e-05	0.00128	DE
ENSMUSG00000032058	Ppp2r1b	group2_vs_group_3	0.81	up	2.27e-05	0.00131	DE
ENSMUSG00000032126	Hmbs	group2_vs_group_3	1.7	up	7.68e-05	0.00319	DE
ENSMUSG00000032131	Abcg4	group2_vs_group_3	1.52	up	5.45e-06	0.000469	DE
ENSMUSG00000032204	Aqp9	group2_vs_group_3	2.14	up	9.61e-07	0.000134	DE
ENSMUSG00000032218	Ccnb2	group2_vs_group_3	1.56	up	0.000183	0.00661	DE
ENSMUSG00000032221	Mns1	group2_vs_group_3	1.69	up	4.34e-06	0.000392	DE
ENSMUSG00000032251	Irak1bp1	group2_vs_group_3	-0.951	down	3.36e-07	6.09e-05	DE
ENSMUSG00000032254	Kif23	group2_vs_group_3	1.46	up	2.74e-06	0.000282	DE
ENSMUSG00000032350	Gclc	group2_vs_group_3	0.913	up	3.43e-05	0.00177	DE
ENSMUSG00000032392	Parp16	group2_vs_group_3	0.699	up	7.52e-05	0.00315	DE
ENSMUSG00000032397	Tipin	group2_vs_group_3	0.781	up	0.000254	0.00852	DE
ENSMUSG00000032400	Zwilch	group2_vs_group_3	1.32	up	4.44e-05	0.00213	DE
ENSMUSG00000032411	Tfdp2	group2_vs_group_3	1.08	up	1.17e-07	2.93e-05	DE
ENSMUSG00000032501	Trib1	group2_vs_group_3	-0.633	down	0.000539	0.015	DE
ENSMUSG00000032519	Slc25a38	group2_vs_group_3	1.15	up	1.35e-07	3.29e-05	DE
ENSMUSG00000032555	Topbp1	group2_vs_group_3	0.81	up	5.47e-06	0.000469	DE
ENSMUSG00000032596	Uba7	group2_vs_group_3	0.642	up	0.000428	0.0126	DE
ENSMUSG00000032656	March3	group2_vs_group_3	1.1	up	0.000282	0.00913	DE
ENSMUSG00000032698	Lmo2	group2_vs_group_3	0.767	up	0.000585	0.016	DE
ENSMUSG00000032727	Mier3	group2_vs_group_3	0.65	up	1.45e-05	0.000956	DE
ENSMUSG00000032782	Cntrob	group2_vs_group_3	0.599	up	0.000859	0.0219	DE
ENSMUSG00000032869	Psmf1	group2_vs_group_3	0.794	up	1.73e-05	0.00108	DE
ENSMUSG00000033031	C330027C09Rik	group2_vs_group_3	1.23	up	2.15e-05	0.00126	DE
ENSMUSG00000033373	Fntb	group2_vs_group_3	0.616	up	0.000886	0.0225	DE
ENSMUSG00000033416	Gucd1	group2_vs_group_3	0.591	up	1.68e-06	0.0002	DE
ENSMUSG00000033453	Adamts15	group2_vs_group_3	0.704	up	0.00138	0.0319	DE
ENSMUSG00000033544	Angptl1	group2_vs_group_3	-0.932	down	6.13e-05	0.00272	DE
ENSMUSG00000033596	Rfwd3	group2_vs_group_3	0.785	up	4.43e-05	0.00213	DE
ENSMUSG00000033685	Ucp2	group2_vs_group_3	0.652	up	0.000188	0.00674	DE
ENSMUSG00000033688	1300017J02Rik	group2_vs_group_3	1.9	up	5.83e-07	9.48e-05	DE
ENSMUSG00000033762	Recql4	group2_vs_group_3	1.38	up	0.000383	0.0115	DE
ENSMUSG00000033767	Tmem131l	group2_vs_group_3	0.793	up	1.07e-06	0.000142	DE
ENSMUSG00000033847	Pla2g4c	group2_vs_group_3	1.4	up	0.000139	0.00519	DE
ENSMUSG00000033904	Ccp110	group2_vs_group_3	0.754	up	4.06e-05	0.002	DE
ENSMUSG00000033952	Aspm	group2_vs_group_3	1.76	up	3.28e-07	6e-05	DE
ENSMUSG00000033970	Rfc3	group2_vs_group_3	0.672	up	0.00247	0.0497	DE
ENSMUSG00000034006	Pqlc1	group2_vs_group_3	0.596	up	3.44e-06	0.000338	DE
ENSMUSG00000034023	Fancd2	group2_vs_group_3	1.28	up	0.000279	0.00905	DE
ENSMUSG00000034041	Lyl1	group2_vs_group_3	0.961	up	3.98e-05	0.00198	DE
ENSMUSG00000034059	Ypel4	group2_vs_group_3	1.55	up	2.67e-08	9.76e-06	DE
ENSMUSG00000034110	Kctd7	group2_vs_group_3	0.642	up	0.000226	0.00775	DE
ENSMUSG00000034205	Loxl2	group2_vs_group_3	-0.675	down	0.00141	0.0324	DE
ENSMUSG00000034206	Polq	group2_vs_group_3	1.57	up	8.44e-07	0.000123	DE
ENSMUSG00000034248	Slc25a37	group2_vs_group_3	1.8	up	2.18e-06	0.000245	DE
ENSMUSG00000034311	Kif4	group2_vs_group_3	1.47	up	0.00107	0.0264	DE
ENSMUSG00000034317	Trim59	group2_vs_group_3	1.28	up	1.58e-05	0.00102	DE
ENSMUSG00000034349	Smc4	group2_vs_group_3	1.1	up	8.59e-06	0.000636	DE
ENSMUSG00000034449	Dhrs11	group2_vs_group_3	1.34	up	3.37e-06	0.000332	DE
ENSMUSG00000034647	Ankrd12	group2_vs_group_3	-0.725	down	3.8e-07	6.76e-05	DE
ENSMUSG00000034764	1700006J14Rik	group2_vs_group_3	2.67	up	1.8e-05	0.00111	DE
ENSMUSG00000034771	Tle2	group2_vs_group_3	-0.636	down	0.00181	0.0397	DE
ENSMUSG00000034825	Nrip3	group2_vs_group_3	2.22	up	1.04e-05	0.000722	DE
ENSMUSG00000034906	Ncaph	group2_vs_group_3	1.38	up	6.26e-07	9.93e-05	DE
ENSMUSG00000035024	Ncapd3	group2_vs_group_3	0.89	up	1.8e-06	0.00021	DE
ENSMUSG00000035186	Ubd	group2_vs_group_3	1.36	up	6.4e-05	0.0028	DE
ENSMUSG00000035206	Sppl2b	group2_vs_group_3	0.791	up	6.64e-06	0.000532	DE
ENSMUSG00000035246	Pcyt1b	group2_vs_group_3	1.9	up	2.64e-06	0.000277	DE
ENSMUSG00000035248	Zcchc6	group2_vs_group_3	0.672	up	3.37e-05	0.00175	DE
ENSMUSG00000035365	Parpbp	group2_vs_group_3	1.51	up	0.000145	0.00533	DE
ENSMUSG00000035397	Klf16	group2_vs_group_3	0.753	up	3.11e-07	5.86e-05	DE
ENSMUSG00000035455	Fignl1	group2_vs_group_3	1.71	up	0.00019	0.00679	DE
ENSMUSG00000035472	Slc25a21	group2_vs_group_3	1.74	up	1.11e-05	0.000756	DE
ENSMUSG00000035476	Tab3	group2_vs_group_3	0.993	up	1.05e-05	0.000722	DE
ENSMUSG00000035504	Reep6	group2_vs_group_3	1.59	up	0.000196	0.00699	DE
ENSMUSG00000035547	Capn5	group2_vs_group_3	0.784	up	2.63e-05	0.00147	DE
ENSMUSG00000035683	Melk	group2_vs_group_3	1.1	up	0.000363	0.0111	DE
ENSMUSG00000035692	Isg15	group2_vs_group_3	1.2	up	7.04e-05	0.003	DE
ENSMUSG00000035722	Abca7	group2_vs_group_3	0.596	up	5.31e-05	0.00242	DE
ENSMUSG00000035726	Supt16	group2_vs_group_3	0.629	up	0.000494	0.0141	DE
ENSMUSG00000036002	Fam214b	group2_vs_group_3	0.658	up	8.02e-06	0.000611	DE
ENSMUSG00000036109	Mbnl3	group2_vs_group_3	1.32	up	0.000626	0.017	DE
ENSMUSG00000036112	Metap2	group2_vs_group_3	0.655	up	6.9e-05	0.00296	DE
ENSMUSG00000036223	Ska1	group2_vs_group_3	1.46	up	0.000453	0.0131	DE
ENSMUSG00000036242	3632451O06Rik	group2_vs_group_3	-0.656	down	0.000503	0.0142	DE
ENSMUSG00000036352	Ubac1	group2_vs_group_3	0.637	up	0.00172	0.038	DE
ENSMUSG00000036377	C530008M17Rik	group2_vs_group_3	1.19	up	0.000321	0.01	DE
ENSMUSG00000036390	Gadd45a	group2_vs_group_3	0.793	up	5.66e-08	1.8e-05	DE
ENSMUSG00000036672	Cenpt	group2_vs_group_3	0.639	up	0.000898	0.0228	DE
ENSMUSG00000036698	Ago2	group2_vs_group_3	0.67	up	2.97e-05	0.00161	DE
ENSMUSG00000036718	Micall2	group2_vs_group_3	0.979	up	0.0023	0.0473	DE
ENSMUSG00000036752	Tubb4b	group2_vs_group_3	0.742	up	1.66e-06	0.000199	DE
ENSMUSG00000036768	Kif15	group2_vs_group_3	1.42	up	1.41e-05	0.000935	DE
ENSMUSG00000036777	Anln	group2_vs_group_3	1.34	up	2.73e-06	0.000282	DE
ENSMUSG00000036814	Slc6a20a	group2_vs_group_3	1.96	up	2.68e-07	5.15e-05	DE
ENSMUSG00000036875	Dna2	group2_vs_group_3	1.33	up	8.82e-05	0.00352	DE
ENSMUSG00000036882	Arhgap33	group2_vs_group_3	1.36	up	8.28e-06	0.000625	DE
ENSMUSG00000036986	Pml	group2_vs_group_3	0.767	up	1.77e-06	0.000208	DE
ENSMUSG00000037012	Hk1	group2_vs_group_3	0.752	up	1.65e-05	0.00104	DE
ENSMUSG00000037020	Wdr62	group2_vs_group_3	0.758	up	0.0011	0.0267	DE
ENSMUSG00000037112	Sik2	group2_vs_group_3	0.777	up	0.00176	0.039	DE
ENSMUSG00000037124	Trim58	group2_vs_group_3	2.13	up	5.89e-06	0.000496	DE
ENSMUSG00000037287	Tbcel	group2_vs_group_3	0.588	up	5.01e-06	0.000446	DE
ENSMUSG00000037313	Tacc3	group2_vs_group_3	1.66	up	3.86e-08	1.27e-05	DE
ENSMUSG00000037315	Jade3	group2_vs_group_3	0.667	up	0.000657	0.0176	DE
ENSMUSG00000037336	Mfsd2b	group2_vs_group_3	1.91	up	0	1e-09	DE
ENSMUSG00000037379	Spon2	group2_vs_group_3	1.09	up	1.1e-05	0.000752	DE
ENSMUSG00000037411	Serpine1	group2_vs_group_3	-1.03	down	0.000418	0.0124	DE
ENSMUSG00000037415	Ranbp10	group2_vs_group_3	1.2	up	1.8e-09	1.41e-06	DE
ENSMUSG00000037458	Azin1	group2_vs_group_3	0.664	up	1.82e-06	0.000212	DE
ENSMUSG00000037466	Tedc1	group2_vs_group_3	1.15	up	0.000663	0.0178	DE
ENSMUSG00000037474	Dtl	group2_vs_group_3	1.7	up	4.78e-06	0.000427	DE
ENSMUSG00000037544	Dlgap5	group2_vs_group_3	1.72	up	2.5e-06	0.000269	DE
ENSMUSG00000037572	Wdhd1	group2_vs_group_3	1.34	up	8.96e-05	0.00356	DE
ENSMUSG00000037580	Gch1	group2_vs_group_3	1.04	up	0.000138	0.00515	DE
ENSMUSG00000037628	Cdkn3	group2_vs_group_3	1.82	up	7.39e-08	2.04e-05	DE
ENSMUSG00000037661	Gpr160	group2_vs_group_3	0.882	up	0.00168	0.0374	DE
ENSMUSG00000037725	Ckap2	group2_vs_group_3	1.3	up	1.02e-05	0.000711	DE
ENSMUSG00000037788	Vopp1	group2_vs_group_3	0.796	up	1.98e-06	0.000226	DE
ENSMUSG00000037872	Ackr1	group2_vs_group_3	0.742	up	4.23e-05	0.00205	DE
ENSMUSG00000038217	Tlcd2	group2_vs_group_3	-1.11	down	2.54e-07	5.04e-05	DE
ENSMUSG00000038252	Ncapd2	group2_vs_group_3	1.49	up	8e-10	8.97e-07	DE
ENSMUSG00000038267	Slc22a23	group2_vs_group_3	1.04	up	3.34e-08	1.11e-05	DE
ENSMUSG00000038379	Ttk	group2_vs_group_3	1.68	up	1.03e-06	0.000138	DE
ENSMUSG00000038550	Ciart	group2_vs_group_3	-2.39	down	0	0	DE
ENSMUSG00000038624	Nepn	group2_vs_group_3	1.13	up	0.00205	0.0434	DE
ENSMUSG00000038644	Pold1	group2_vs_group_3	0.669	up	0.000631	0.017	DE
ENSMUSG00000038725	Pkhd1l1	group2_vs_group_3	1.42	up	1.47e-05	0.000963	DE
ENSMUSG00000038738	Shank1	group2_vs_group_3	-0.894	down	0.000747	0.0196	DE
ENSMUSG00000038764	Ptpn3	group2_vs_group_3	-0.668	down	0.000977	0.0244	DE
ENSMUSG00000038766	Gabpb2	group2_vs_group_3	0.668	up	1.45e-06	0.000178	DE
ENSMUSG00000038776	Ephx1	group2_vs_group_3	-0.652	down	2.3e-09	1.59e-06	DE
ENSMUSG00000038822	Hace1	group2_vs_group_3	0.854	up	0.000502	0.0142	DE
ENSMUSG00000038843	Gcnt1	group2_vs_group_3	1.06	up	1e-05	0.000703	DE
ENSMUSG00000038871	Bpgm	group2_vs_group_3	0.87	up	0.00055	0.0153	DE
ENSMUSG00000038893	Fam117a	group2_vs_group_3	1.51	up	4.04e-07	7.12e-05	DE
ENSMUSG00000038943	Prc1	group2_vs_group_3	1.54	up	1.43e-07	3.45e-05	DE
ENSMUSG00000039055	Eme1	group2_vs_group_3	1.48	up	0.0002	0.00707	DE
ENSMUSG00000039187	Fanci	group2_vs_group_3	1.56	up	0.000381	0.0115	DE
ENSMUSG00000039236	Isg20	group2_vs_group_3	1.5	up	3.49e-05	0.00178	DE
ENSMUSG00000039253	Fn3krp	group2_vs_group_3	1.31	up	1.89e-06	0.000218	DE
ENSMUSG00000039396	Neil3	group2_vs_group_3	1.9	up	3.2e-09	2.12e-06	DE
ENSMUSG00000039452	Snx22	group2_vs_group_3	1.8	up	3.23e-08	1.1e-05	DE
ENSMUSG00000039697	Ncoa7	group2_vs_group_3	0.618	up	0.00076	0.0198	DE
ENSMUSG00000039745	Htatip2	group2_vs_group_3	0.818	up	7.71e-05	0.00319	DE
ENSMUSG00000039748	Exo1	group2_vs_group_3	1.5	up	7.78e-06	0.000597	DE
ENSMUSG00000039841	Zfp800	group2_vs_group_3	0.698	up	0.000367	0.0112	DE
ENSMUSG00000039842	Mcph1	group2_vs_group_3	0.842	up	0.000317	0.00996	DE
ENSMUSG00000040010	Slc7a5	group2_vs_group_3	1.88	up	1.6e-09	1.35e-06	DE
ENSMUSG00000040084	Bub1b	group2_vs_group_3	1.45	up	1.5e-06	0.000183	DE
ENSMUSG00000040204	Pclaf	group2_vs_group_3	1.23	up	0.000348	0.0107	DE
ENSMUSG00000040283	Btnl9	group2_vs_group_3	0.95	up	3.3e-05	0.00172	DE
ENSMUSG00000040435	Ppp1r15a	group2_vs_group_3	1.62	up	1.2e-09	1.2e-06	DE
ENSMUSG00000040466	Blvrb	group2_vs_group_3	1.3	up	6.45e-06	0.000523	DE
ENSMUSG00000040557	Mettl27	group2_vs_group_3	1.07	up	1.3e-09	1.2e-06	DE
ENSMUSG00000040618	Pck2	group2_vs_group_3	0.603	up	0.000275	0.00896	DE
ENSMUSG00000040624	Plekhg1	group2_vs_group_3	0.68	up	9.24e-06	0.000666	DE
ENSMUSG00000040713	Creg1	group2_vs_group_3	0.688	up	8.52e-06	0.000633	DE
ENSMUSG00000040859	Bsdc1	group2_vs_group_3	0.825	up	1.01e-06	0.000137	DE
ENSMUSG00000041064	Pif1	group2_vs_group_3	2.1	up	5.4e-09	2.76e-06	DE
ENSMUSG00000041147	Brca2	group2_vs_group_3	1.39	up	1.9e-09	1.42e-06	DE
ENSMUSG00000041219	Arhgap11a	group2_vs_group_3	0.947	up	2.17e-05	0.00127	DE
ENSMUSG00000041237	Pklr	group2_vs_group_3	1.94	up	0.000581	0.016	DE
ENSMUSG00000041313	Slc7a1	group2_vs_group_3	0.673	up	1.84e-05	0.00113	DE
ENSMUSG00000041378	Cldn5	group2_vs_group_3	1	up	0.000138	0.00515	DE
ENSMUSG00000041406	BC055324	group2_vs_group_3	1.06	up	0.00171	0.0379	DE
ENSMUSG00000041431	Ccnb1	group2_vs_group_3	1.79	up	5.92e-08	1.85e-05	DE
ENSMUSG00000041498	Kif14	group2_vs_group_3	1.88	up	5.03e-08	1.62e-05	DE
ENSMUSG00000041528	Rnf123	group2_vs_group_3	0.976	up	7.52e-07	0.000112	DE
ENSMUSG00000041679	Lrrc29	group2_vs_group_3	1.09	up	0.00245	0.0495	DE
ENSMUSG00000041757	Plekha6	group2_vs_group_3	-0.613	down	6.81e-07	0.000105	DE
ENSMUSG00000041842	Fhdc1	group2_vs_group_3	1.84	up	1.45e-08	5.88e-06	DE
ENSMUSG00000041859	Mcm3	group2_vs_group_3	1.15	up	2.2e-05	0.00128	DE
ENSMUSG00000041920	Slc16a6	group2_vs_group_3	0.919	up	0.000516	0.0146	DE
ENSMUSG00000042029	Ncapg2	group2_vs_group_3	1.4	up	5.54e-06	0.000473	DE
ENSMUSG00000042035	Igsf3	group2_vs_group_3	-0.702	down	0.00135	0.0314	DE
ENSMUSG00000042066	Tmcc2	group2_vs_group_3	1.41	up	4.63e-07	8.09e-05	DE
ENSMUSG00000042106	Fam212a	group2_vs_group_3	0.655	up	0.00016	0.00582	DE
ENSMUSG00000042331	Specc1	group2_vs_group_3	0.957	up	3.02e-05	0.00163	DE
ENSMUSG00000042333	Tnfrsf14	group2_vs_group_3	2.04	up	1.3e-09	1.2e-06	DE
ENSMUSG00000042351	Grap2	group2_vs_group_3	1.04	up	0.000416	0.0124	DE
ENSMUSG00000042487	Leo1	group2_vs_group_3	0.699	up	8.1e-09	3.83e-06	DE
ENSMUSG00000042489	Clspn	group2_vs_group_3	1.69	up	9.36e-07	0.000133	DE
ENSMUSG00000042744	Hectd4	group2_vs_group_3	0.912	up	1.28e-06	0.000161	DE
ENSMUSG00000042770	Hebp1	group2_vs_group_3	1.22	up	5.58e-05	0.00252	DE
ENSMUSG00000043230	Fam124b	group2_vs_group_3	2.6	up	1.3e-07	3.23e-05	DE
ENSMUSG00000044172	Ptx4	group2_vs_group_3	-1.28	down	1.77e-05	0.0011	DE
ENSMUSG00000044201	Cdc25c	group2_vs_group_3	1.79	up	9.63e-06	0.000688	DE
ENSMUSG00000044349	Snhg11	group2_vs_group_3	-1.07	down	0.000272	0.00891	DE
ENSMUSG00000044352	Sowaha	group2_vs_group_3	1.82	up	1.17e-06	0.000153	DE
ENSMUSG00000044468	Fam46c	group2_vs_group_3	1.31	up	4.16e-06	0.000384	DE
ENSMUSG00000044702	Palb2	group2_vs_group_3	1.1	up	0.000532	0.0149	DE
ENSMUSG00000044768	D1Ertd622e	group2_vs_group_3	0.72	up	0.000269	0.00885	DE
ENSMUSG00000044770	Scml4	group2_vs_group_3	-1.1	down	0.000529	0.0149	DE
ENSMUSG00000044951	Mylk4	group2_vs_group_3	-1.14	down	6.07e-06	0.000503	DE
ENSMUSG00000045216	Hs6st1	group2_vs_group_3	0.78	up	7.66e-06	0.00059	DE
ENSMUSG00000045273	Cenph	group2_vs_group_3	1.77	up	3.07e-05	0.00164	DE
ENSMUSG00000045282	Tmem86b	group2_vs_group_3	1.1	up	0.00151	0.0344	DE
ENSMUSG00000045328	Cenpe	group2_vs_group_3	1.58	up	1.28e-06	0.000161	DE
ENSMUSG00000045629	Sh3tc2	group2_vs_group_3	1.04	up	0.00128	0.03	DE
ENSMUSG00000045672	Col27a1	group2_vs_group_3	-0.635	down	0.00201	0.0428	DE
ENSMUSG00000045751	Mms22l	group2_vs_group_3	1.22	up	0.000401	0.012	DE
ENSMUSG00000045973	Slc25a51	group2_vs_group_3	0.824	up	6.29e-08	1.93e-05	DE
ENSMUSG00000046179	E2f8	group2_vs_group_3	1.83	up	7.56e-05	0.00316	DE
ENSMUSG00000046295	Ankle1	group2_vs_group_3	1.68	up	6.4e-09	3.2e-06	DE
ENSMUSG00000046404	Yod1	group2_vs_group_3	0.63	up	0.00144	0.033	DE
ENSMUSG00000046591	Ticrr	group2_vs_group_3	1.76	up	4.69e-05	0.00222	DE
ENSMUSG00000047037	Nipa1	group2_vs_group_3	0.741	up	0.00144	0.033	DE
ENSMUSG00000047139	Cd24a	group2_vs_group_3	1.35	up	0.000327	0.0102	DE
ENSMUSG00000047181	Samd14	group2_vs_group_3	0.964	up	5.97e-05	0.00266	DE
ENSMUSG00000047443	Erfe	group2_vs_group_3	2.52	up	5.37e-06	0.000469	DE
ENSMUSG00000047466	8030462N17Rik	group2_vs_group_3	0.711	up	0.00021	0.00732	DE
ENSMUSG00000047534	Mis18bp1	group2_vs_group_3	1.13	up	0.00028	0.00908	DE
ENSMUSG00000047648	Fbxo30	group2_vs_group_3	0.723	up	5.67e-07	9.38e-05	DE
ENSMUSG00000047832	Cdca4	group2_vs_group_3	0.899	up	1.95e-05	0.00118	DE
ENSMUSG00000048327	Ckap2l	group2_vs_group_3	1.38	up	2.72e-06	0.000282	DE
ENSMUSG00000048402	Gli2	group2_vs_group_3	-0.7	down	0.00123	0.0291	DE
ENSMUSG00000048503	Tmem136	group2_vs_group_3	0.708	up	0.000239	0.00815	DE
ENSMUSG00000048668	Rhno1	group2_vs_group_3	0.623	up	7.28e-05	0.00308	DE
ENSMUSG00000048756	Foxo3	group2_vs_group_3	0.601	up	0.000921	0.0233	DE
ENSMUSG00000049115	Agtr1a	group2_vs_group_3	0.714	up	4.71e-05	0.00222	DE
ENSMUSG00000049287	Iba57	group2_vs_group_3	1.04	up	6.88e-07	0.000105	DE
ENSMUSG00000049577	Zfpm1	group2_vs_group_3	1.61	up	2.14e-07	4.34e-05	DE
ENSMUSG00000049687	Fam109b	group2_vs_group_3	0.905	up	0.00125	0.0294	DE
ENSMUSG00000049807	Arhgap23	group2_vs_group_3	0.648	up	3.11e-05	0.00165	DE
ENSMUSG00000049932	H2afx	group2_vs_group_3	1.25	up	2.96e-06	0.0003	DE
ENSMUSG00000050106	Tmc8	group2_vs_group_3	1.25	up	1.41e-06	0.000174	DE
ENSMUSG00000050107	Haspin	group2_vs_group_3	1.3	up	0.000113	0.00438	DE
ENSMUSG00000050157	Gm867	group2_vs_group_3	2.56	up	2.55e-06	0.00027	DE
ENSMUSG00000050410	Tcf19	group2_vs_group_3	0.781	up	0.00152	0.0344	DE
ENSMUSG00000050549	Fam241a	group2_vs_group_3	0.867	up	0.000142	0.00524	DE
ENSMUSG00000050721	Plekho2	group2_vs_group_3	0.605	up	1.31e-05	0.000879	DE
ENSMUSG00000051220	Ercc6l	group2_vs_group_3	1.63	up	5.26e-05	0.0024	DE
ENSMUSG00000051235	Gen1	group2_vs_group_3	1.08	up	0.0007	0.0186	DE
ENSMUSG00000051278	Zgrf1	group2_vs_group_3	1.03	up	2.94e-05	0.00161	DE
ENSMUSG00000051378	Kif18b	group2_vs_group_3	2.02	up	1.57e-05	0.00101	DE
ENSMUSG00000051413	Plagl2	group2_vs_group_3	0.804	up	0.000214	0.00744	DE
ENSMUSG00000051517	Arhgef39	group2_vs_group_3	1.53	up	1.22e-05	0.000826	DE
ENSMUSG00000051727	Kctd14	group2_vs_group_3	1.34	up	1.49e-05	0.000973	DE
ENSMUSG00000051811	Cox6b2	group2_vs_group_3	1.24	up	0.00026	0.00865	DE
ENSMUSG00000051839	Gypa	group2_vs_group_3	2.04	up	4.15e-05	0.00204	DE
ENSMUSG00000052305	Hbb-bs	group2_vs_group_3	1.25	up	0.00113	0.0273	DE
ENSMUSG00000052544	St6galnac3	group2_vs_group_3	0.638	up	0.00165	0.0369	DE
ENSMUSG00000053113	Socs3	group2_vs_group_3	-0.69	down	0.000533	0.0149	DE
ENSMUSG00000053641	Dennd4a	group2_vs_group_3	1.34	up	1.65e-07	3.61e-05	DE
ENSMUSG00000053835	H2-T24	group2_vs_group_3	0.97	up	0.000112	0.00435	DE
ENSMUSG00000053897	Slc39a8	group2_vs_group_3	1.29	up	1.69e-06	0.0002	DE
ENSMUSG00000054191	Klf1	group2_vs_group_3	2.02	up	4.84e-05	0.00227	DE
ENSMUSG00000054342	Kcnn4	group2_vs_group_3	1.09	up	1.63e-05	0.00104	DE
ENSMUSG00000054499	Dedd2	group2_vs_group_3	0.721	up	1.31e-05	0.000879	DE
ENSMUSG00000054717	Hmgb2	group2_vs_group_3	1.49	up	3.75e-06	0.000359	DE
ENSMUSG00000055116	Arntl	group2_vs_group_3	1.74	up	0	0	DE
ENSMUSG00000055485	Soga1	group2_vs_group_3	0.645	up	0.00114	0.0276	DE
ENSMUSG00000055523	Gucy2g	group2_vs_group_3	-0.842	down	0.00208	0.0439	DE
ENSMUSG00000055612	Cdca7	group2_vs_group_3	1.01	up	0.00164	0.0367	DE
ENSMUSG00000055652	Klhl25	group2_vs_group_3	0.709	up	5.39e-06	0.000469	DE
ENSMUSG00000055817	Mta3	group2_vs_group_3	0.613	up	0.00217	0.0453	DE
ENSMUSG00000055866	Per2	group2_vs_group_3	-2.09	down	0	0	DE
ENSMUSG00000056091	St3gal5	group2_vs_group_3	0.881	up	6.72e-05	0.00291	DE
ENSMUSG00000056394	Lig1	group2_vs_group_3	1.41	up	6.6e-06	0.000532	DE
ENSMUSG00000056656	Apol8	group2_vs_group_3	2.59	up	9.89e-06	0.000697	DE
ENSMUSG00000057751	Megf6	group2_vs_group_3	-1.1	down	3.06e-05	0.00164	DE
ENSMUSG00000058183	Mmel1	group2_vs_group_3	2.26	up	0.00237	0.0484	DE
ENSMUSG00000058216	Gstp3	group2_vs_group_3	1.83	up	0.000719	0.019	DE
ENSMUSG00000058290	Espl1	group2_vs_group_3	1.34	up	5.32e-07	8.96e-05	DE
ENSMUSG00000058624	Gda	group2_vs_group_3	0.688	up	6.6e-05	0.00287	DE
ENSMUSG00000058704	Memo1	group2_vs_group_3	0.723	up	3.13e-05	0.00165	DE
ENSMUSG00000058794	Nfe2	group2_vs_group_3	1.98	up	2.55e-06	0.00027	DE
ENSMUSG00000059323	Tonsl	group2_vs_group_3	1.27	up	0.000633	0.0171	DE
ENSMUSG00000059336	Slc14a1	group2_vs_group_3	1.61	up	3.24e-07	6e-05	DE
ENSMUSG00000059602	Syn3	group2_vs_group_3	-0.66	down	0.00218	0.0453	DE
ENSMUSG00000059824	Dbp	group2_vs_group_3	-1.97	down	0	0	DE
ENSMUSG00000060860	Ube2s	group2_vs_group_3	0.777	up	0.00148	0.034	DE
ENSMUSG00000061175	Fnip2	group2_vs_group_3	0.7	up	0.000263	0.00872	DE
ENSMUSG00000061436	Hipk2	group2_vs_group_3	0.772	up	0.000291	0.00936	DE
ENSMUSG00000061607	Mdc1	group2_vs_group_3	0.664	up	1.62e-05	0.00103	DE
ENSMUSG00000062248	Cks2	group2_vs_group_3	1.54	up	3.83e-05	0.00192	DE
ENSMUSG00000062510	Nsl1	group2_vs_group_3	1.36	up	0.000503	0.0142	DE
ENSMUSG00000062515	Fabp4	group2_vs_group_3	0.808	up	0.000409	0.0122	DE
ENSMUSG00000062563	Cys1	group2_vs_group_3	-1.07	down	1.7e-07	3.68e-05	DE
ENSMUSG00000062729	Ppox	group2_vs_group_3	0.997	up	5.2e-09	2.76e-06	DE
ENSMUSG00000062960	Kdr	group2_vs_group_3	0.818	up	9.6e-07	0.000134	DE
ENSMUSG00000063810	Alms1	group2_vs_group_3	1.21	up	1.55e-05	0.000998	DE
ENSMUSG00000063856	Gpx1	group2_vs_group_3	0.957	up	7.89e-05	0.00323	DE
ENSMUSG00000063873	Slc24a3	group2_vs_group_3	-0.629	down	0.00073	0.0192	DE
ENSMUSG00000063952	Brpf3	group2_vs_group_3	1.3	up	4.6e-09	2.7e-06	DE
ENSMUSG00000064120	Mocs1	group2_vs_group_3	0.689	up	6.53e-08	1.97e-05	DE
ENSMUSG00000064225	Paqr9	group2_vs_group_3	1.31	up	3.32e-05	0.00173	DE
ENSMUSG00000066800	Rnasel	group2_vs_group_3	0.807	up	0.000341	0.0105	DE
ENSMUSG00000066842	Hmcn1	group2_vs_group_3	-0.639	down	0.00235	0.0481	DE
ENSMUSG00000068101	Cenpm	group2_vs_group_3	1.11	up	0.000602	0.0164	DE
ENSMUSG00000068115	Ninl	group2_vs_group_3	1.12	up	2.83e-05	0.00155	DE
ENSMUSG00000068394	Cep152	group2_vs_group_3	0.784	up	2.05e-05	0.00123	DE
ENSMUSG00000068417	Pnp2	group2_vs_group_3	1.6	up	5.36e-05	0.00243	DE
ENSMUSG00000068742	Cry2	group2_vs_group_3	-0.603	down	2.68e-05	0.00149	DE
ENSMUSG00000069804	Gm10277	group2_vs_group_3	-0.903	down	0.00237	0.0484	DE
ENSMUSG00000069814	Ccdc92b	group2_vs_group_3	2.02	up	1.98e-07	4.13e-05	DE
ENSMUSG00000069910	Spdl1	group2_vs_group_3	1.32	up	7.27e-06	0.000569	DE
ENSMUSG00000069919	Hba-a1	group2_vs_group_3	1.18	up	0.00213	0.0446	DE
ENSMUSG00000070000	Fcho1	group2_vs_group_3	2.23	up	5e-10	5.75e-07	DE
ENSMUSG00000070056	Mfhas1	group2_vs_group_3	0.682	up	2.6e-05	0.00146	DE
ENSMUSG00000070462	Tlnrd1	group2_vs_group_3	0.623	up	8.79e-05	0.00352	DE
ENSMUSG00000070803	Cited4	group2_vs_group_3	1.21	up	3.23e-06	0.00032	DE
ENSMUSG00000071656	Lrrn4cl	group2_vs_group_3	-0.66	down	0.000694	0.0185	DE
ENSMUSG00000072082	Ccnf	group2_vs_group_3	1.8	up	2.61e-08	9.75e-06	DE
ENSMUSG00000072980	Oip5	group2_vs_group_3	1.43	up	6.49e-05	0.00284	DE
ENSMUSG00000073063	Hbq1b	group2_vs_group_3	1.83	up	5.59e-05	0.00252	DE
ENSMUSG00000073400	Trim10	group2_vs_group_3	1.87	up	8.85e-05	0.00352	DE
ENSMUSG00000073542	Cep76	group2_vs_group_3	1.21	up	4.7e-09	2.7e-06	DE
ENSMUSG00000073940	Hbb-bt	group2_vs_group_3	1.27	up	0.00177	0.039	DE
ENSMUSG00000074476	Spc24	group2_vs_group_3	1.16	up	0.000245	0.00829	DE
ENSMUSG00000074634	Tmem267	group2_vs_group_3	-0.912	down	0.00246	0.0495	DE
ENSMUSG00000075184	F930017D23Rik	group2_vs_group_3	1.95	up	5.08e-05	0.00234	DE
ENSMUSG00000075511	1700001L05Rik	group2_vs_group_3	1.23	up	4.21e-05	0.00205	DE
ENSMUSG00000075704	Txnrd2	group2_vs_group_3	0.669	up	0.00208	0.0439	DE
ENSMUSG00000078350	Smim1	group2_vs_group_3	0.626	up	0.00152	0.0344	DE
ENSMUSG00000078521	Aunip	group2_vs_group_3	1.42	up	0.00151	0.0344	DE
ENSMUSG00000078651	Aoc2	group2_vs_group_3	1.63	up	1.75e-07	3.74e-05	DE
ENSMUSG00000078652	Psme3	group2_vs_group_3	0.76	up	4.83e-05	0.00227	DE
ENSMUSG00000079553	Kifc1	group2_vs_group_3	1.98	up	8.8e-09	3.98e-06	DE
ENSMUSG00000081769	Gm12216	group2_vs_group_3	-0.875	down	0.00222	0.046	DE
ENSMUSG00000082101	Slfn14	group2_vs_group_3	1.69	up	4e-05	0.00198	DE
ENSMUSG00000083012	Fam220a	group2_vs_group_3	0.645	up	0.000946	0.0238	DE
ENSMUSG00000083161	Gm11427	group2_vs_group_3	1.42	up	5.65e-07	9.38e-05	DE
ENSMUSG00000084866	A930006K02Rik	group2_vs_group_3	1.38	up	0.00114	0.0274	DE
ENSMUSG00000087060	Eldr	group2_vs_group_3	1.85	up	3.53e-06	0.000343	DE
ENSMUSG00000087107	AI662270	group2_vs_group_3	1.03	up	0.0002	0.00705	DE
ENSMUSG00000090523	Gypc	group2_vs_group_3	0.922	up	8.42e-06	0.000633	DE
ENSMUSG00000090946	Ccdc71l	group2_vs_group_3	0.75	up	8.52e-07	0.000123	DE
ENSMUSG00000091694	Apol11b	group2_vs_group_3	1.88	up	0.00121	0.0286	DE
ENSMUSG00000096351	Samd11	group2_vs_group_3	2.35	up	1e-10	2.39e-07	DE
ENSMUSG00000096472	Cdkn2d	group2_vs_group_3	0.916	up	7.55e-06	0.000585	DE
ENSMUSG00000096982	Redrum	group2_vs_group_3	2.25	up	5.34e-06	0.000468	DE
ENSMUSG00000097080	1700086O06Rik	group2_vs_group_3	0.91	up	0.00203	0.043	DE
ENSMUSG00000097357	Gm16793	group2_vs_group_3	1.58	up	0.000443	0.0129	DE
ENSMUSG00000097487	Ptges3l	group2_vs_group_3	-0.712	down	0.000842	0.0215	DE
ENSMUSG00000098318	Lockd	group2_vs_group_3	1.25	up	0.00021	0.00732	DE
ENSMUSG00000099137	Gm10603	group2_vs_group_3	0.939	up	4.25e-06	0.000389	DE
ENSMUSG00000099411	2310015D24Rik	group2_vs_group_3	-0.822	down	0.00229	0.0472	DE
ENSMUSG00000100213	Gm28151	group2_vs_group_3	-1.07	down	0.000584	0.016	DE
ENSMUSG00000103529	A730089K16Rik	group2_vs_group_3	1.76	up	0.000376	0.0114	DE
ENSMUSG00000103788	Gm37527	group2_vs_group_3	3.08	up	1.56e-06	0.00019	DE
ENSMUSG00000106438	Gm32051	group2_vs_group_3	3.58	up	4.92e-05	0.00229	DE
ENSMUSG00000106446	Gm42970	group2_vs_group_3	0.884	up	0.00203	0.0431	DE
ENSMUSG00000109904	Gm45819	group2_vs_group_3	-1.66	down	0.000156	0.00572	DE
ENSMUSG00000109975	Gm19196	group2_vs_group_3	-0.863	down	0.00203	0.043	DE
ENSMUSG00000111293	Gm34006	group2_vs_group_3	-1.33	down	0.000198	0.00703	DE
ENSMUSG00000112071	5430401H09Rik	group2_vs_group_3	2.12	up	8.5e-09	3.97e-06	DE

## Sheet: flaxseed oil vs control
Gene		flaxseed oil_vs_control
Gene	Gene_name	Comparison	log2FoldChange	Direction	pvalue	padj	pass
ENSMUSG00000001663	Gstt1	group1_vs_group_3	-0.631	down	9.67e-08	7.08e-05	DE
ENSMUSG00000002265	Peg3	group1_vs_group_3	0.874	up	1.37e-05	0.00607	DE
ENSMUSG00000003949	Hlf	group1_vs_group_3	-2.62	down	0	0	DE
ENSMUSG00000004098	Col5a3	group1_vs_group_3	0.634	up	8.31e-05	0.0243	DE
ENSMUSG00000004105	Angptl2	group1_vs_group_3	-0.735	down	4.26e-05	0.015	DE
ENSMUSG00000006403	Adamts4	group1_vs_group_3	1.43	up	6.5e-09	5.41e-06	DE
ENSMUSG00000007682	Dio2	group1_vs_group_3	1.26	up	0	8e-10	DE
ENSMUSG00000007877	Tcap	group1_vs_group_3	-0.907	down	2.04e-05	0.00794	DE
ENSMUSG00000011256	Adam19	group1_vs_group_3	0.615	up	0.000171	0.0439	DE
ENSMUSG00000020889	Nr1d1	group1_vs_group_3	-0.921	down	1.03e-07	7.27e-05	DE
ENSMUSG00000021559	Dapk1	group1_vs_group_3	0.651	up	0.000111	0.0316	DE
ENSMUSG00000021775	Nr1d2	group1_vs_group_3	-1.1	down	0	0	DE
ENSMUSG00000022389	Tef	group1_vs_group_3	-1.48	down	0	0	DE
ENSMUSG00000022894	Adamts5	group1_vs_group_3	0.656	up	2.4e-09	2.33e-06	DE
ENSMUSG00000023067	Cdkn1a	group1_vs_group_3	0.759	up	1.94e-05	0.00789	DE
ENSMUSG00000023905	Tnfrsf12a	group1_vs_group_3	0.932	up	3.47e-05	0.0125	DE
ENSMUSG00000025511	Tspan4	group1_vs_group_3	-0.867	down	0	2e-09	DE
ENSMUSG00000025981	Coq10b	group1_vs_group_3	-0.785	down	5e-10	5.63e-07	DE
ENSMUSG00000026077	Npas2	group1_vs_group_3	2.44	up	0	0	DE
ENSMUSG00000027544	Nfatc2	group1_vs_group_3	-0.633	down	2.16e-05	0.00821	DE
ENSMUSG00000028957	Per3	group1_vs_group_3	-2.15	down	0	0	DE
ENSMUSG00000030103	Bhlhe40	group1_vs_group_3	-0.688	down	1.2e-09	1.31e-06	DE
ENSMUSG00000030256	Bhlhe41	group1_vs_group_3	-1.52	down	0	0	DE
ENSMUSG00000031538	Plat	group1_vs_group_3	0.882	up	0	1.23e-08	DE
ENSMUSG00000032010	Usp2	group1_vs_group_3	-1.17	down	3.6e-09	3.24e-06	DE
ENSMUSG00000032252	Glce	group1_vs_group_3	0.643	up	9.81e-06	0.00456	DE
ENSMUSG00000033318	Gstt2	group1_vs_group_3	-0.809	down	1.15e-06	0.000625	DE
ENSMUSG00000034647	Ankrd12	group1_vs_group_3	-0.813	down	2.2e-09	2.23e-06	DE
ENSMUSG00000037379	Spon2	group1_vs_group_3	1.99	up	0	0	DE
ENSMUSG00000037411	Serpine1	group1_vs_group_3	-1.19	down	1.95e-05	0.00789	DE
ENSMUSG00000037989	Wnk2	group1_vs_group_3	-0.934	down	2.04e-05	0.00794	DE
ENSMUSG00000038550	Ciart	group1_vs_group_3	-3.42	down	0	0	DE
ENSMUSG00000038776	Ephx1	group1_vs_group_3	-0.689	down	0	3.51e-08	DE
ENSMUSG00000038793	Lefty1	group1_vs_group_3	-0.964	down	0.00013	0.0365	DE
ENSMUSG00000039096	Rsad1	group1_vs_group_3	-0.762	down	1.42e-07	9.35e-05	DE
ENSMUSG00000039405	Prss23	group1_vs_group_3	0.585	up	1.38e-06	0.000728	DE
ENSMUSG00000042487	Leo1	group1_vs_group_3	0.78	up	0	1.23e-08	DE
ENSMUSG00000042607	Asb4	group1_vs_group_3	0.642	up	0.000159	0.0427	DE
ENSMUSG00000043230	Fam124b	group1_vs_group_3	2.27	up	2.05e-06	0.00103	DE
ENSMUSG00000044951	Mylk4	group1_vs_group_3	-1.23	down	2.53e-07	0.000161	DE
ENSMUSG00000046562	Unc119b	group1_vs_group_3	0.585	up	6.72e-07	0.000413	DE
ENSMUSG00000049225	Pdp1	group1_vs_group_3	-0.718	down	5.87e-05	0.0196	DE
ENSMUSG00000049556	Lingo1	group1_vs_group_3	-1.4	down	1.76e-05	0.00746	DE
ENSMUSG00000055116	Arntl	group1_vs_group_3	2.28	up	0	0	DE
ENSMUSG00000055866	Per2	group1_vs_group_3	-2.91	down	0	0	DE
ENSMUSG00000057719	Sh3rf2	group1_vs_group_3	-1.08	down	0.000162	0.0428	DE
ENSMUSG00000059602	Syn3	group1_vs_group_3	-0.821	down	6.07e-05	0.0199	DE
ENSMUSG00000059824	Dbp	group1_vs_group_3	-2.86	down	0	0	DE
ENSMUSG00000060044	Tmem26	group1_vs_group_3	1.39	up	8.11e-07	0.000482	DE
ENSMUSG00000062563	Cys1	group1_vs_group_3	-0.951	down	9.37e-07	0.000541	DE
ENSMUSG00000068742	Cry2	group1_vs_group_3	-0.782	down	1.14e-08	9.07e-06	DE
ENSMUSG00000086427	Hoxa11os	group1_vs_group_3	-1.02	down	7.82e-05	0.0236	DE
ENSMUSG00000087006	Gm13889	group1_vs_group_3	0.799	up	8.12e-08	6.18e-05	DE
ENSMUSG00000106446	Gm42970	group1_vs_group_3	1.18	up	1.23e-05	0.00559	DE
ENSMUSG00000109904	Gm45819	group1_vs_group_3	-2.08	down	1.06e-06	0.000593	DE

## Sheet: flaxseed oil vs fish oil
Gene		flaxseed oil_vs_fish oil
Gene	Gene_name	Comparison	log2FoldChange	Direction	pvalue	padj	pass
ENSMUSG00000000804	Usp32	group1_vs_group_2	-0.802	down	9.45e-05	0.0121	DE
ENSMUSG00000001156	Mxd1	group1_vs_group_2	-0.869	down	0.000349	0.0284	DE
ENSMUSG00000001403	Ube2c	group1_vs_group_2	-0.69	down	0.000387	0.0297	DE
ENSMUSG00000001763	Tspan33	group1_vs_group_2	-1.6	down	0.000209	0.0196	DE
ENSMUSG00000001786	Fbxo7	group1_vs_group_2	-0.669	down	0.000114	0.0134	DE
ENSMUSG00000002055	Spag5	group1_vs_group_2	-1.13	down	0.000595	0.0382	DE
ENSMUSG00000002221	Paxip1	group1_vs_group_2	-0.691	down	1.65e-06	0.00126	DE
ENSMUSG00000002820	Atg4d	group1_vs_group_2	-0.705	down	9.76e-05	0.0122	DE
ENSMUSG00000003469	Phyhip	group1_vs_group_2	-1.62	down	0.000105	0.0128	DE
ENSMUSG00000003585	Sec14l2	group1_vs_group_2	-0.951	down	0.000457	0.032	DE
ENSMUSG00000003813	Rad23a	group1_vs_group_2	-0.898	down	6.62e-06	0.00242	DE
ENSMUSG00000003824	Syce2	group1_vs_group_2	-0.864	down	0.000966	0.0499	DE
ENSMUSG00000004319	Clcn3	group1_vs_group_2	-0.715	down	0.000187	0.0182	DE
ENSMUSG00000004880	Lbr	group1_vs_group_2	-0.692	down	2.55e-05	0.00516	DE
ENSMUSG00000005161	Prdx2	group1_vs_group_2	-0.723	down	0.000591	0.0381	DE
ENSMUSG00000005410	Mcm5	group1_vs_group_2	-1.1	down	0.00059	0.0381	DE
ENSMUSG00000006235	Epor	group1_vs_group_2	-1.43	down	8.69e-05	0.0115	DE
ENSMUSG00000006403	Adamts4	group1_vs_group_2	0.868	up	0.00066	0.0393	DE
ENSMUSG00000006574	Slc4a1	group1_vs_group_2	-1.74	down	8.58e-05	0.0115	DE
ENSMUSG00000007080	Pole	group1_vs_group_2	-0.958	down	1.77e-05	0.00425	DE
ENSMUSG00000007659	Bcl2l1	group1_vs_group_2	-0.809	down	0.000246	0.022	DE
ENSMUSG00000007682	Dio2	group1_vs_group_2	0.804	up	1.03e-05	0.00318	DE
ENSMUSG00000008843	Cldn13	group1_vs_group_2	-1.76	down	0.000167	0.0167	DE
ENSMUSG00000010048	Ifrd2	group1_vs_group_2	-0.716	down	6.22e-06	0.0024	DE
ENSMUSG00000011179	Odc1	group1_vs_group_2	-0.715	down	0.00054	0.0359	DE
ENSMUSG00000014859	E2f4	group1_vs_group_2	-0.721	down	9.03e-05	0.0117	DE
ENSMUSG00000015217	Hmgb3	group1_vs_group_2	-0.844	down	0.000222	0.0204	DE
ENSMUSG00000015342	Xk	group1_vs_group_2	-1.23	down	1.56e-06	0.00124	DE
ENSMUSG00000016526	Dyrk3	group1_vs_group_2	-1.76	down	0.000643	0.0393	DE
ENSMUSG00000017146	Brca1	group1_vs_group_2	-1.19	down	0.0004	0.0303	DE
ENSMUSG00000017314	Mpp2	group1_vs_group_2	-0.799	down	7.23e-05	0.0103	DE
ENSMUSG00000017861	Mybl2	group1_vs_group_2	-1.49	down	2.54e-05	0.00516	DE
ENSMUSG00000018659	Pnpo	group1_vs_group_2	-1.2	down	6.39e-05	0.0093	DE
ENSMUSG00000018909	Arrb1	group1_vs_group_2	-0.848	down	2.12e-05	0.00477	DE
ENSMUSG00000018983	E2f2	group1_vs_group_2	-1.38	down	0.000756	0.0428	DE
ENSMUSG00000019838	Slc16a10	group1_vs_group_2	-1.01	down	2.96e-06	0.00152	DE
ENSMUSG00000019853	Hebp2	group1_vs_group_2	0.652	up	0.000393	0.03	DE
ENSMUSG00000020102	Slc16a7	group1_vs_group_2	0.683	up	0.000725	0.0416	DE
ENSMUSG00000020235	Fzr1	group1_vs_group_2	-0.892	down	4.5e-06	0.00204	DE
ENSMUSG00000020423	Btg2	group1_vs_group_2	-0.629	down	2.01e-05	0.00472	DE
ENSMUSG00000020490	Btnl10	group1_vs_group_2	-1.87	down	2.51e-05	0.00516	DE
ENSMUSG00000020641	Rsad2	group1_vs_group_2	-0.862	down	0.000164	0.0165	DE
ENSMUSG00000020669	Sh3yl1	group1_vs_group_2	-1.02	down	0.000532	0.0358	DE
ENSMUSG00000020696	Rffl	group1_vs_group_2	-0.736	down	6.45e-05	0.0093	DE
ENSMUSG00000020802	Ube2o	group1_vs_group_2	-1.22	down	5.1e-09	3.55e-05	DE
ENSMUSG00000020932	Gfap	group1_vs_group_2	-1.53	down	0.000283	0.0246	DE
ENSMUSG00000021061	Sptb	group1_vs_group_2	-1.1	down	7.08e-07	0.000899	DE
ENSMUSG00000021485	Mxd3	group1_vs_group_2	-1.1	down	0.000567	0.0371	DE
ENSMUSG00000021573	Tppp	group1_vs_group_2	-0.66	down	2.8e-05	0.00532	DE
ENSMUSG00000021676	Iqgap2	group1_vs_group_2	-0.817	down	0.000619	0.0391	DE
ENSMUSG00000021792	Fam213a	group1_vs_group_2	-1.22	down	2.54e-06	0.00144	DE
ENSMUSG00000021822	Plau	group1_vs_group_2	0.718	up	7.03e-06	0.00247	DE
ENSMUSG00000022034	Esco2	group1_vs_group_2	-1.17	down	0.000109	0.0131	DE
ENSMUSG00000022096	Hr	group1_vs_group_2	0.708	up	4.04e-06	0.00193	DE
ENSMUSG00000022100	Xpo7	group1_vs_group_2	-1.17	down	8.33e-07	0.000899	DE
ENSMUSG00000022253	Nadk2	group1_vs_group_2	-0.815	down	1.49e-05	0.00383	DE
ENSMUSG00000022305	Lrp12	group1_vs_group_2	0.777	up	3.97e-05	0.00675	DE
ENSMUSG00000022564	Grina	group1_vs_group_2	-0.673	down	6.66e-08	0.000159	DE
ENSMUSG00000022742	Cpox	group1_vs_group_2	-1.28	down	0.000927	0.0485	DE
ENSMUSG00000022860	Chodl	group1_vs_group_2	0.726	up	3.97e-05	0.00675	DE
ENSMUSG00000023926	Rhag	group1_vs_group_2	-1.85	down	0.000333	0.0275	DE
ENSMUSG00000023952	Gtpbp2	group1_vs_group_2	-0.625	down	3.7e-06	0.00183	DE
ENSMUSG00000024014	Pim1	group1_vs_group_2	-0.779	down	0.000127	0.0144	DE
ENSMUSG00000024052	Lpin2	group1_vs_group_2	-0.625	down	0.000968	0.0499	DE
ENSMUSG00000024158	Hagh	group1_vs_group_2	-0.656	down	0.000284	0.0246	DE
ENSMUSG00000024169	Ift140	group1_vs_group_2	-1.13	down	3.42e-05	0.00617	DE
ENSMUSG00000024588	Fech	group1_vs_group_2	-1.06	down	2.85e-05	0.00532	DE
ENSMUSG00000024896	Minpp1	group1_vs_group_2	-0.593	down	0.00068	0.0402	DE
ENSMUSG00000025175	Fn3k	group1_vs_group_2	-1.04	down	0.000446	0.0316	DE
ENSMUSG00000025270	Alas2	group1_vs_group_2	-1.44	down	0.000153	0.0163	DE
ENSMUSG00000025495	Ptdss2	group1_vs_group_2	-0.812	down	1.73e-05	0.00425	DE
ENSMUSG00000025702	March8	group1_vs_group_2	-0.711	down	0.000164	0.0165	DE
ENSMUSG00000025728	Pigq	group1_vs_group_2	-0.817	down	5.92e-06	0.00237	DE
ENSMUSG00000026028	Trak2	group1_vs_group_2	-0.617	down	0.000133	0.0148	DE
ENSMUSG00000026069	Il1rl1	group1_vs_group_2	-1.18	down	0.000659	0.0393	DE
ENSMUSG00000026311	Asb1	group1_vs_group_2	-0.988	down	6.46e-07	0.000899	DE
ENSMUSG00000026348	Acmsd	group1_vs_group_2	-1.84	down	0.000161	0.0165	DE
ENSMUSG00000026429	Ube2t	group1_vs_group_2	-0.923	down	0.00038	0.0297	DE
ENSMUSG00000026548	Slamf9	group1_vs_group_2	0.635	up	0.000544	0.0361	DE
ENSMUSG00000026880	Stom	group1_vs_group_2	-0.804	down	8.09e-06	0.00257	DE
ENSMUSG00000027009	Itga4	group1_vs_group_2	-1.03	down	0.000103	0.0127	DE
ENSMUSG00000027075	Slc43a1	group1_vs_group_2	-0.989	down	2.65e-06	0.00144	DE
ENSMUSG00000027078	Ube2l6	group1_vs_group_2	-1.09	down	0.000155	0.0164	DE
ENSMUSG00000027210	Meis2	group1_vs_group_2	1.23	up	0.000337	0.0277	DE
ENSMUSG00000027330	Cdc25b	group1_vs_group_2	-1.15	down	4.24e-05	0.00715	DE
ENSMUSG00000027333	Smox	group1_vs_group_2	-0.658	down	0.000861	0.0461	DE
ENSMUSG00000027452	Acss1	group1_vs_group_2	-0.791	down	6.21e-05	0.00924	DE
ENSMUSG00000027495	Fam210b	group1_vs_group_2	-0.904	down	0.000129	0.0145	DE
ENSMUSG00000027496	Aurka	group1_vs_group_2	-1.21	down	7.68e-05	0.0106	DE
ENSMUSG00000027510	Rbm38	group1_vs_group_2	-0.905	down	1.43e-05	0.00383	DE
ENSMUSG00000027556	Car1	group1_vs_group_2	-1.58	down	0.000893	0.0472	DE
ENSMUSG00000027573	Gid8	group1_vs_group_2	-0.585	down	0.000306	0.0258	DE
ENSMUSG00000028068	Iqgap3	group1_vs_group_2	-1.19	down	2.13e-05	0.00477	DE
ENSMUSG00000028078	Dclk2	group1_vs_group_2	-0.833	down	6.24e-07	0.000899	DE
ENSMUSG00000028124	Gclm	group1_vs_group_2	-0.928	down	0.000113	0.0133	DE
ENSMUSG00000028132	Tmem56	group1_vs_group_2	-0.613	down	0.000929	0.0485	DE
ENSMUSG00000028328	Tmod1	group1_vs_group_2	-0.747	down	0.00076	0.0429	DE
ENSMUSG00000028393	Alad	group1_vs_group_2	-1.07	down	7.95e-05	0.0109	DE
ENSMUSG00000028438	Kif24	group1_vs_group_2	-1.4	down	5.8e-05	0.00877	DE
ENSMUSG00000028542	Slc6a9	group1_vs_group_2	-1.59	down	5.19e-08	0.000141	DE
ENSMUSG00000028583	Pdpn	group1_vs_group_2	1.06	up	1.06e-06	0.000962	DE
ENSMUSG00000028587	Orc1	group1_vs_group_2	-1.43	down	0.000534	0.0358	DE
ENSMUSG00000028644	Ermap	group1_vs_group_2	-1.7	down	0.000376	0.0296	DE
ENSMUSG00000028684	Urod	group1_vs_group_2	-0.864	down	2.34e-05	0.005	DE
ENSMUSG00000028716	Pdzk1ip1	group1_vs_group_2	-1.7	down	1.75e-05	0.00425	DE
ENSMUSG00000028717	Tal1	group1_vs_group_2	-1.29	down	2.06e-05	0.00477	DE
ENSMUSG00000028825	Rhd	group1_vs_group_2	-1.82	down	0.000369	0.0292	DE
ENSMUSG00000028906	Epb41	group1_vs_group_2	-1.26	down	3.13e-08	0.000115	DE
ENSMUSG00000029516	Cit	group1_vs_group_2	-1.07	down	5.05e-05	0.00821	DE
ENSMUSG00000029613	Eif2ak1	group1_vs_group_2	-0.908	down	1.43e-05	0.00383	DE
ENSMUSG00000029780	Nt5c3	group1_vs_group_2	-0.782	down	5.73e-05	0.00877	DE
ENSMUSG00000029866	Kel	group1_vs_group_2	-1.88	down	3.27e-05	0.00599	DE
ENSMUSG00000029922	Mkrn1	group1_vs_group_2	-1.02	down	4.41e-05	0.00736	DE
ENSMUSG00000030091	Nup210	group1_vs_group_2	-0.806	down	0.000861	0.0461	DE
ENSMUSG00000030170	Wnt5b	group1_vs_group_2	0.735	up	0.000654	0.0393	DE
ENSMUSG00000030207	Fam234b	group1_vs_group_2	-0.689	down	0.000637	0.0393	DE
ENSMUSG00000030217	Art4	group1_vs_group_2	-1.42	down	5.16e-06	0.00214	DE
ENSMUSG00000030218	Mgp	group1_vs_group_2	0.67	up	9.7e-05	0.0122	DE
ENSMUSG00000030282	Cmas	group1_vs_group_2	-0.641	down	0.000176	0.0174	DE
ENSMUSG00000030878	Cdr2	group1_vs_group_2	-1.05	down	3.9e-05	0.00675	DE
ENSMUSG00000030956	Fam53b	group1_vs_group_2	-0.809	down	2.22e-05	0.00487	DE
ENSMUSG00000030979	Uros	group1_vs_group_2	-1.11	down	2.08e-05	0.00477	DE
ENSMUSG00000031543	Ank1	group1_vs_group_2	-0.794	down	0.000724	0.0416	DE
ENSMUSG00000031583	Wrn	group1_vs_group_2	-0.666	down	2.63e-05	0.00527	DE
ENSMUSG00000031595	Pdgfrl	group1_vs_group_2	0.588	up	0.000873	0.0464	DE
ENSMUSG00000031659	Adcy7	group1_vs_group_2	0.694	up	4.81e-06	0.00208	DE
ENSMUSG00000031698	Mylk3	group1_vs_group_2	-1.28	down	0.000401	0.0303	DE
ENSMUSG00000031732	Phlpp2	group1_vs_group_2	-0.655	down	0.000449	0.0316	DE
ENSMUSG00000031877	Ces2g	group1_vs_group_2	-1.63	down	1.72e-06	0.00126	DE
ENSMUSG00000031974	Abcb10	group1_vs_group_2	-1.26	down	2.04e-06	0.00132	DE
ENSMUSG00000032131	Abcg4	group1_vs_group_2	-1.46	down	1.39e-05	0.00382	DE
ENSMUSG00000032204	Aqp9	group1_vs_group_2	-1.74	down	5.56e-05	0.00865	DE
ENSMUSG00000032411	Tfdp2	group1_vs_group_2	-0.944	down	3.75e-06	0.00183	DE
ENSMUSG00000032519	Slc25a38	group1_vs_group_2	-0.914	down	2.82e-05	0.00532	DE
ENSMUSG00000032555	Topbp1	group1_vs_group_2	-0.669	down	0.000168	0.0168	DE
ENSMUSG00000032596	Uba7	group1_vs_group_2	-0.761	down	3.04e-05	0.00562	DE
ENSMUSG00000032698	Lmo2	group1_vs_group_2	-0.783	down	0.000447	0.0316	DE
ENSMUSG00000032902	Slc16a1	group1_vs_group_2	-0.631	down	0.00091	0.0478	DE
ENSMUSG00000033688	1300017J02Rik	group1_vs_group_2	-1.48	down	8.87e-05	0.0116	DE
ENSMUSG00000033767	Tmem131l	group1_vs_group_2	-0.611	down	0.00016	0.0165	DE
ENSMUSG00000033952	Aspm	group1_vs_group_2	-1.19	down	0.000549	0.0363	DE
ENSMUSG00000034023	Fancd2	group1_vs_group_2	-1.28	down	0.000277	0.0243	DE
ENSMUSG00000034041	Lyl1	group1_vs_group_2	-0.893	down	0.000133	0.0148	DE
ENSMUSG00000034059	Ypel4	group1_vs_group_2	-1.32	down	1.91e-06	0.00132	DE
ENSMUSG00000034206	Polq	group1_vs_group_2	-1.38	down	1.35e-05	0.00379	DE
ENSMUSG00000034248	Slc25a37	group1_vs_group_2	-1.39	down	0.000268	0.0238	DE
ENSMUSG00000034317	Trim59	group1_vs_group_2	-1.07	down	0.000312	0.0262	DE
ENSMUSG00000034449	Dhrs11	group1_vs_group_2	-1.22	down	2.42e-05	0.00506	DE
ENSMUSG00000034764	1700006J14Rik	group1_vs_group_2	-2.13	down	0.000304	0.0257	DE
ENSMUSG00000034825	Nrip3	group1_vs_group_2	-1.73	down	0.000447	0.0316	DE
ENSMUSG00000035024	Ncapd3	group1_vs_group_2	-0.694	down	0.00019	0.0184	DE
ENSMUSG00000035186	Ubd	group1_vs_group_2	-1.13	down	0.000713	0.0416	DE
ENSMUSG00000035206	Sppl2b	group1_vs_group_2	-0.709	down	5.21e-05	0.00833	DE
ENSMUSG00000035246	Pcyt1b	group1_vs_group_2	-1.67	down	3.44e-05	0.00617	DE
ENSMUSG00000035397	Klf16	group1_vs_group_2	-0.635	down	1.45e-05	0.00383	DE
ENSMUSG00000035472	Slc25a21	group1_vs_group_2	-1.45	down	0.000226	0.0204	DE
ENSMUSG00000035476	Tab3	group1_vs_group_2	-0.783	down	0.000488	0.0335	DE
ENSMUSG00000036377	C530008M17Rik	group1_vs_group_2	-1.16	down	0.000474	0.0328	DE
ENSMUSG00000036698	Ago2	group1_vs_group_2	-0.648	down	5.46e-05	0.00859	DE
ENSMUSG00000036814	Slc6a20a	group1_vs_group_2	-1.63	down	1.28e-05	0.00372	DE
ENSMUSG00000037124	Trim58	group1_vs_group_2	-1.59	down	0.000597	0.0382	DE
ENSMUSG00000037315	Jade3	group1_vs_group_2	-0.786	down	7.38e-05	0.0103	DE
ENSMUSG00000037336	Mfsd2b	group1_vs_group_2	-1.52	down	5.6e-09	3.55e-05	DE
ENSMUSG00000037379	Spon2	group1_vs_group_2	0.902	up	0.000177	0.0175	DE
ENSMUSG00000037415	Ranbp10	group1_vs_group_2	-1.1	down	3.62e-08	0.000115	DE
ENSMUSG00000037568	Vash2	group1_vs_group_2	0.944	up	0.000727	0.0416	DE
ENSMUSG00000037872	Ackr1	group1_vs_group_2	-0.604	down	0.000824	0.0447	DE
ENSMUSG00000038079	Tmem237	group1_vs_group_2	0.702	up	0.000651	0.0393	DE
ENSMUSG00000038252	Ncapd2	group1_vs_group_2	-1.02	down	2.41e-05	0.00506	DE
ENSMUSG00000038267	Slc22a23	group1_vs_group_2	-0.688	down	0.000223	0.0204	DE
ENSMUSG00000038642	Ctss	group1_vs_group_2	0.688	up	1.3e-05	0.00372	DE
ENSMUSG00000038725	Pkhd1l1	group1_vs_group_2	-1.63	down	7.67e-07	0.000899	DE
ENSMUSG00000038871	Bpgm	group1_vs_group_2	-1.08	down	1.94e-05	0.00463	DE
ENSMUSG00000038893	Fam117a	group1_vs_group_2	-1.19	down	6.44e-05	0.0093	DE
ENSMUSG00000039007	Cpq	group1_vs_group_2	0.602	up	0.000445	0.0316	DE
ENSMUSG00000039253	Fn3krp	group1_vs_group_2	-0.949	down	0.000535	0.0358	DE
ENSMUSG00000039396	Neil3	group1_vs_group_2	-1.15	down	0.000293	0.025	DE
ENSMUSG00000039452	Snx22	group1_vs_group_2	-1.37	down	2.23e-05	0.00487	DE
ENSMUSG00000040010	Slc7a5	group1_vs_group_2	-1.28	down	3.84e-05	0.00671	DE
ENSMUSG00000040283	Btnl9	group1_vs_group_2	-0.865	down	0.000156	0.0164	DE
ENSMUSG00000040435	Ppp1r15a	group1_vs_group_2	-1.28	down	1.46e-06	0.00121	DE
ENSMUSG00000040466	Blvrb	group1_vs_group_2	-0.982	down	0.000622	0.0392	DE
ENSMUSG00000040557	Mettl27	group1_vs_group_2	-0.773	down	1.02e-05	0.00318	DE
ENSMUSG00000040713	Creg1	group1_vs_group_2	-0.734	down	2.07e-06	0.00132	DE
ENSMUSG00000040859	Bsdc1	group1_vs_group_2	-0.763	down	5.97e-06	0.00237	DE
ENSMUSG00000041064	Pif1	group1_vs_group_2	-1.16	down	0.00083	0.0448	DE
ENSMUSG00000041147	Brca2	group1_vs_group_2	-0.75	down	0.00091	0.0478	DE
ENSMUSG00000041324	Inhba	group1_vs_group_2	0.676	up	5.3e-05	0.00841	DE
ENSMUSG00000041528	Rnf123	group1_vs_group_2	-0.979	down	7.09e-07	0.000899	DE
ENSMUSG00000041654	Slc39a11	group1_vs_group_2	0.87	up	2.83e-05	0.00532	DE
ENSMUSG00000041842	Fhdc1	group1_vs_group_2	-1.59	down	9.43e-07	0.000899	DE
ENSMUSG00000041859	Mcm3	group1_vs_group_2	-0.92	down	0.000696	0.041	DE
ENSMUSG00000042066	Tmcc2	group1_vs_group_2	-1.37	down	8.6e-07	0.000899	DE
ENSMUSG00000042106	Fam212a	group1_vs_group_2	-0.787	down	6.59e-06	0.00242	DE
ENSMUSG00000042331	Specc1	group1_vs_group_2	-0.782	down	0.000645	0.0393	DE
ENSMUSG00000042333	Tnfrsf14	group1_vs_group_2	-1.67	down	5.03e-07	0.000899	DE
ENSMUSG00000042351	Grap2	group1_vs_group_2	-1.13	down	0.00012	0.0138	DE
ENSMUSG00000042607	Asb4	group1_vs_group_2	0.601	up	0.000828	0.0448	DE
ENSMUSG00000042744	Hectd4	group1_vs_group_2	-0.924	down	9.44e-07	0.000899	DE
ENSMUSG00000044352	Sowaha	group1_vs_group_2	-1.5	down	5.59e-05	0.00865	DE
ENSMUSG00000044447	Dock5	group1_vs_group_2	0.67	up	0.000413	0.0307	DE
ENSMUSG00000044468	Fam46c	group1_vs_group_2	-1.23	down	1.52e-05	0.00387	DE
ENSMUSG00000044770	Scml4	group1_vs_group_2	1.09	up	0.000598	0.0382	DE
ENSMUSG00000045216	Hs6st1	group1_vs_group_2	-0.672	down	0.000113	0.0133	DE
ENSMUSG00000045730	Adrb2	group1_vs_group_2	-0.78	down	1.31e-05	0.00372	DE
ENSMUSG00000045973	Slc25a51	group1_vs_group_2	-0.713	down	2.8e-06	0.00148	DE
ENSMUSG00000046295	Ankle1	group1_vs_group_2	-1.74	down	2e-09	3.55e-05	DE
ENSMUSG00000047832	Cdca4	group1_vs_group_2	-0.705	down	0.000783	0.0436	DE
ENSMUSG00000049287	Iba57	group1_vs_group_2	-0.878	down	2.7e-05	0.00532	DE
ENSMUSG00000049532	Sall2	group1_vs_group_2	0.612	up	0.000408	0.0305	DE
ENSMUSG00000049577	Zfpm1	group1_vs_group_2	-1.34	down	1.48e-05	0.00383	DE
ENSMUSG00000049807	Arhgap23	group1_vs_group_2	-0.61	down	8.7e-05	0.0115	DE
ENSMUSG00000050106	Tmc8	group1_vs_group_2	-1.12	down	1.28e-05	0.00372	DE
ENSMUSG00000050592	Fam78a	group1_vs_group_2	-0.761	down	0.000583	0.0379	DE
ENSMUSG00000051910	Sox6	group1_vs_group_2	-0.721	down	0.000431	0.0311	DE
ENSMUSG00000052305	Hbb-bs	group1_vs_group_2	-1.3	down	0.000713	0.0416	DE
ENSMUSG00000053113	Socs3	group1_vs_group_2	0.706	up	0.000395	0.0301	DE
ENSMUSG00000053641	Dennd4a	group1_vs_group_2	-1.04	down	5.17e-05	0.00833	DE
ENSMUSG00000053897	Slc39a8	group1_vs_group_2	-1.01	down	0.000157	0.0164	DE
ENSMUSG00000054342	Kcnn4	group1_vs_group_2	-0.958	down	0.000153	0.0163	DE
ENSMUSG00000054499	Dedd2	group1_vs_group_2	-0.778	down	2.66e-06	0.00144	DE
ENSMUSG00000055866	Per2	group1_vs_group_2	-0.817	down	0.000117	0.0137	DE
ENSMUSG00000056091	St3gal5	group1_vs_group_2	-0.804	down	0.000277	0.0243	DE
ENSMUSG00000058290	Espl1	group1_vs_group_2	-1.1	down	3.52e-05	0.00626	DE
ENSMUSG00000058794	Nfe2	group1_vs_group_2	-1.55	down	0.000225	0.0204	DE
ENSMUSG00000059049	Frem1	group1_vs_group_2	1.02	up	2.78e-05	0.00532	DE
ENSMUSG00000059336	Slc14a1	group1_vs_group_2	-1.41	down	7.05e-06	0.00247	DE
ENSMUSG00000059824	Dbp	group1_vs_group_2	-0.894	down	0.000462	0.0321	DE
ENSMUSG00000060586	H2-Eb1	group1_vs_group_2	0.588	up	4.66e-06	0.00206	DE
ENSMUSG00000061175	Fnip2	group1_vs_group_2	-0.672	down	0.000459	0.032	DE
ENSMUSG00000062729	Ppox	group1_vs_group_2	-0.826	down	1.23e-06	0.00106	DE
ENSMUSG00000063810	Alms1	group1_vs_group_2	-0.924	down	0.000788	0.0437	DE
ENSMUSG00000063952	Brpf3	group1_vs_group_2	-0.985	down	8.04e-06	0.00257	DE
ENSMUSG00000064225	Paqr9	group1_vs_group_2	-1.23	down	9.66e-05	0.0122	DE
ENSMUSG00000068394	Cep152	group1_vs_group_2	-0.75	down	4.55e-05	0.00753	DE
ENSMUSG00000069516	Lyz2	group1_vs_group_2	0.765	up	9.33e-05	0.012	DE
ENSMUSG00000069743	Zfp820	group1_vs_group_2	0.937	up	0.000321	0.0267	DE
ENSMUSG00000069814	Ccdc92b	group1_vs_group_2	-1.78	down	4.41e-06	0.00204	DE
ENSMUSG00000070000	Fcho1	group1_vs_group_2	-1.33	down	0.000146	0.016	DE
ENSMUSG00000070056	Mfhas1	group1_vs_group_2	-0.611	down	0.00016	0.0165	DE
ENSMUSG00000070803	Cited4	group1_vs_group_2	-1.17	down	6.31e-06	0.0024	DE
ENSMUSG00000071711	Mpst	group1_vs_group_2	-0.651	down	0.000181	0.0177	DE
ENSMUSG00000073421	H2-Ab1	group1_vs_group_2	0.747	up	8.59e-05	0.0115	DE
ENSMUSG00000073542	Cep76	group1_vs_group_2	-0.719	down	0.00043	0.0311	DE
ENSMUSG00000075511	1700001L05Rik	group1_vs_group_2	-0.99	down	0.000763	0.043	DE
ENSMUSG00000078651	Aoc2	group1_vs_group_2	-1.12	down	0.00023	0.0207	DE
ENSMUSG00000078652	Psme3	group1_vs_group_2	-0.743	down	7.19e-05	0.0103	DE
ENSMUSG00000078771	Evi2a	group1_vs_group_2	0.655	up	0.000776	0.0435	DE
ENSMUSG00000079227	Ccr5	group1_vs_group_2	1.25	up	1.72e-05	0.00425	DE
ENSMUSG00000082101	Slfn14	group1_vs_group_2	-1.53	down	0.000195	0.0186	DE
ENSMUSG00000083012	Fam220a	group1_vs_group_2	-0.693	down	0.00038	0.0297	DE
ENSMUSG00000083161	Gm11427	group1_vs_group_2	-1.06	down	0.000158	0.0164	DE
ENSMUSG00000084866	A930006K02Rik	group1_vs_group_2	-1.69	down	8.79e-05	0.0115	DE
ENSMUSG00000087060	Eldr	group1_vs_group_2	-1.37	down	0.000383	0.0297	DE
ENSMUSG00000090523	Gypc	group1_vs_group_2	-0.8	down	0.000109	0.0131	DE
ENSMUSG00000096349	Gm22513	group1_vs_group_2	-1.84	down	0.000657	0.0393	DE
ENSMUSG00000096351	Samd11	group1_vs_group_2	-2.06	down	1.63e-08	7.75e-05	DE
ENSMUSG00000099137	Gm10603	group1_vs_group_2	-0.746	down	0.000225	0.0204	DE
ENSMUSG00000103788	Gm37527	group1_vs_group_2	-3.03	down	2.25e-06	0.00134	DE
ENSMUSG00000107728	Gm38910	group1_vs_group_2	-1.08	down	0.000717	0.0416	DE
ENSMUSG00000112071	5430401H09Rik	group1_vs_group_2	-1.8	down	8.57e-07	0.000899	DE
